# Supplementary material for: Large-scale prediction of outer-membrane multiheme cytochromes uncovers hidden diversity of electroactive bacteria and underlying pathways
Source: Front Microbiol. 2024 Oct 1;15:1448685. doi: 10.3389/fmicb.2024.1448685 (PMC11475568; doi:10.3389/fmicb.2024.1448685)
Supplement: Supplementary file 1 [file Data_Sheet_1.CSV]

bug	detected_in_fegenie?	HMM_or_unique_id	orfCall-genome-heme#	protein_length	hemes	MHCs_in_neighborhood
Acidisarcina polymorpha strain SBC82	-	NZ_CP030840.1_3701-Acidisarcina_polymorpha_strain_SBC82-6	NZ_CP030840.1_3701-Acidisarcina_polymorpha_strain_SBC82-6	476	6	2
Acidisarcina polymorpha strain SBC82	-	NZ_CP030840.1_3702-Acidisarcina_polymorpha_strain_SBC82-1	NZ_CP030840.1_3702-Acidisarcina_polymorpha_strain_SBC82-1	106	1	2
Acidisarcina polymorpha strain SBC82	-	NZ_CP030840.1_3703-Acidisarcina_polymorpha_strain_SBC82-0	NZ_CP030840.1_3703-Acidisarcina_polymorpha_strain_SBC82-0	874	0	2
Acidisarcina polymorpha strain SBC82	+	MtoA.hmm	NZ_CP030840.1_3704-Acidisarcina_polymorpha_strain_SBC82-10	358	10	2
##############################################
Acidobacterium capsulatum ATCC 51196	-	NC_012483.1_462-Acidobacterium_capsulatum_ATCC_51196-6	NC_012483.1_462-Acidobacterium_capsulatum_ATCC_51196-6	479	6	2
Acidobacterium capsulatum ATCC 51196	-	NC_012483.1_463-Acidobacterium_capsulatum_ATCC_51196-1	NC_012483.1_463-Acidobacterium_capsulatum_ATCC_51196-1	106	1	2
Acidobacterium capsulatum ATCC 51196	-	NC_012483.1_464-Acidobacterium_capsulatum_ATCC_51196-0	NC_012483.1_464-Acidobacterium_capsulatum_ATCC_51196-0	866	0	2
Acidobacterium capsulatum ATCC 51196	+	MtoA.hmm	NC_012483.1_465-Acidobacterium_capsulatum_ATCC_51196-10	309	10	2
##############################################
Acidobacterium sp. 4Y35	-	NZ_CP060394.1_3904-Acidobacterium_sp._4Y35-6	NZ_CP060394.1_3904-Acidobacterium_sp._4Y35-6	476	6	2
Acidobacterium sp. 4Y35	-	NZ_CP060394.1_3905-Acidobacterium_sp._4Y35-1	NZ_CP060394.1_3905-Acidobacterium_sp._4Y35-1	108	1	2
Acidobacterium sp. 4Y35	-	NZ_CP060394.1_3906-Acidobacterium_sp._4Y35-0	NZ_CP060394.1_3906-Acidobacterium_sp._4Y35-0	733	0	2
Acidobacterium sp. 4Y35	+	MtoA.hmm	NZ_CP060394.1_3907-Acidobacterium_sp._4Y35-10	309	10	2
Acidobacterium sp. 4Y35	-	NZ_CP060394.1_3908-Acidobacterium_sp._4Y35-0	NZ_CP060394.1_3908-Acidobacterium_sp._4Y35-0	185	0	2
##############################################
Actibacterium pelagium strain CGMCC 1.16012	+	DFE_0461.hmm	NZ_BMKN01000001.1_638-Actibacterium_pelagium_strain_CGMCC_1.16012-20	580	21	1
Actibacterium pelagium strain CGMCC 1.16012	-	NZ_BMKN01000001.1_639-Actibacterium_pelagium_strain_CGMCC_1.16012-0	NZ_BMKN01000001.1_639-Actibacterium_pelagium_strain_CGMCC_1.16012-0	615	0	1
Actibacterium pelagium strain CGMCC 1.16012	-	NZ_BMKN01000001.1_640-Actibacterium_pelagium_strain_CGMCC_1.16012-1	NZ_BMKN01000001.1_640-Actibacterium_pelagium_strain_CGMCC_1.16012-1	405	1	1
Actibacterium pelagium strain CGMCC 1.16012	-	NZ_BMKN01000001.1_641-Actibacterium_pelagium_strain_CGMCC_1.16012-0	NZ_BMKN01000001.1_641-Actibacterium_pelagium_strain_CGMCC_1.16012-0	366	0	1
##############################################
Aequoribacter fuscus strain IMCC3088	+	DFE_0449.hmm	NZ_CP036423.1_2027-Aequoribacter_fuscus_strain_IMCC3088-21	528	24	4
Aequoribacter fuscus strain IMCC3088	+	DFE_0461.hmm	NZ_CP036423.1_2028-Aequoribacter_fuscus_strain_IMCC3088-35	858	36	4
Aequoribacter fuscus strain IMCC3088	-	NZ_CP036423.1_2029-Aequoribacter_fuscus_strain_IMCC3088-0	NZ_CP036423.1_2029-Aequoribacter_fuscus_strain_IMCC3088-0	696	0	4
Aequoribacter fuscus strain IMCC3088	-	NZ_CP036423.1_2030-Aequoribacter_fuscus_strain_IMCC3088-0	NZ_CP036423.1_2030-Aequoribacter_fuscus_strain_IMCC3088-0	431	0	4
Aequoribacter fuscus strain IMCC3088	+	DFE_0449.hmm	NZ_AEIG01000096.1_9-Aequoribacter_fuscus_strain_IMCC3088-21	528	24	4
Aequoribacter fuscus strain IMCC3088	+	DFE_0461.hmm	NZ_AEIG01000096.1_10-Aequoribacter_fuscus_strain_IMCC3088-11	314	12	4
##############################################
Aeromonas aquatica strain AE235	+	MtrB_TIGR03509.hmm	NZ_JRGL01000131.1_2-Aeromonas_aquatica_strain_AE235-0	666	0	4
Aeromonas aquatica strain AE235	+	MtoA.hmm	NZ_JRGL01000131.1_3-Aeromonas_aquatica_strain_AE235-10	321	10	4
Aeromonas aquatica strain AE235	+	MtrC_TIGR03507.hmm	NZ_JRGL01000131.1_4-Aeromonas_aquatica_strain_AE235-10	744	10	4
Aeromonas aquatica strain AE235	-	NZ_JRGL01000131.1_5-Aeromonas_aquatica_strain_AE235-2	NZ_JRGL01000131.1_5-Aeromonas_aquatica_strain_AE235-2	195	2	4
Aeromonas aquatica strain AE235	-	NZ_JRGL01000131.1_6-Aeromonas_aquatica_strain_AE235-5	NZ_JRGL01000131.1_6-Aeromonas_aquatica_strain_AE235-5	202	5	4
##############################################
Aeromonas bestiarum strain CBA100	+	MtrB_TIGR03509.hmm	NZ_JPWL01000052.1_2-Aeromonas_bestiarum_strain_CBA100-0	663	0	4
Aeromonas bestiarum strain CBA100	+	MtoA.hmm	NZ_JPWL01000052.1_3-Aeromonas_bestiarum_strain_CBA100-10	324	10	4
Aeromonas bestiarum strain CBA100	+	MtrC_TIGR03507.hmm	NZ_JPWL01000052.1_4-Aeromonas_bestiarum_strain_CBA100-10	704	10	4
Aeromonas bestiarum strain CBA100	-	NZ_JPWL01000052.1_5-Aeromonas_bestiarum_strain_CBA100-2	NZ_JPWL01000052.1_5-Aeromonas_bestiarum_strain_CBA100-2	203	2	4
Aeromonas bestiarum strain CBA100	-	NZ_JPWL01000052.1_6-Aeromonas_bestiarum_strain_CBA100-5	NZ_JPWL01000052.1_6-Aeromonas_bestiarum_strain_CBA100-5	211	5	4
Aeromonas bestiarum strain CBA100	-	NZ_JPWL01000052.1_7-Aeromonas_bestiarum_strain_CBA100-0	NZ_JPWL01000052.1_7-Aeromonas_bestiarum_strain_CBA100-0	222	0	4
##############################################
Aeromonas bestiarum strain CECT 4227	-	NZ_CDDA01000025.1_135-Aeromonas_bestiarum_strain_CECT_4227-0	NZ_CDDA01000025.1_135-Aeromonas_bestiarum_strain_CECT_4227-0	222	0	4
Aeromonas bestiarum strain CECT 4227	-	NZ_CDDA01000025.1_136-Aeromonas_bestiarum_strain_CECT_4227-5	NZ_CDDA01000025.1_136-Aeromonas_bestiarum_strain_CECT_4227-5	206	5	4
Aeromonas bestiarum strain CECT 4227	-	NZ_CDDA01000025.1_137-Aeromonas_bestiarum_strain_CECT_4227-2	NZ_CDDA01000025.1_137-Aeromonas_bestiarum_strain_CECT_4227-2	203	2	4
Aeromonas bestiarum strain CECT 4227	+	MtrC_TIGR03507.hmm	NZ_CDDA01000025.1_138-Aeromonas_bestiarum_strain_CECT_4227-10	704	10	4
Aeromonas bestiarum strain CECT 4227	+	MtoA.hmm	NZ_CDDA01000025.1_139-Aeromonas_bestiarum_strain_CECT_4227-10	324	10	4
Aeromonas bestiarum strain CECT 4227	+	MtrB_TIGR03509.hmm	NZ_CDDA01000025.1_140-Aeromonas_bestiarum_strain_CECT_4227-0	663	0	4
##############################################
Aeromonas dhakensis AAK1	+	MtrB_TIGR03509.hmm	NZ_BAFL01000001.1_688-Aeromonas_dhakensis_AAK1-0	663	0	4
Aeromonas dhakensis AAK1	+	MtoA.hmm	NZ_BAFL01000001.1_689-Aeromonas_dhakensis_AAK1-10	323	10	4
Aeromonas dhakensis AAK1	+	MtrC_TIGR03507.hmm	NZ_BAFL01000001.1_690-Aeromonas_dhakensis_AAK1-10	704	10	4
Aeromonas dhakensis AAK1	-	NZ_BAFL01000001.1_691-Aeromonas_dhakensis_AAK1-2	NZ_BAFL01000001.1_691-Aeromonas_dhakensis_AAK1-2	203	2	4
Aeromonas dhakensis AAK1	-	NZ_BAFL01000001.1_692-Aeromonas_dhakensis_AAK1-5	NZ_BAFL01000001.1_692-Aeromonas_dhakensis_AAK1-5	209	5	4
Aeromonas dhakensis AAK1	-	NZ_BAFL01000001.1_693-Aeromonas_dhakensis_AAK1-0	NZ_BAFL01000001.1_693-Aeromonas_dhakensis_AAK1-0	222	0	4
##############################################
Aeromonas dhakensis strain 15996	-	NZ_JAGFDX010000039.1_8-Aeromonas_dhakensis_strain_15996-0	NZ_JAGFDX010000039.1_8-Aeromonas_dhakensis_strain_15996-0	222	0	4
Aeromonas dhakensis strain 15996	-	NZ_JAGFDX010000039.1_9-Aeromonas_dhakensis_strain_15996-5	NZ_JAGFDX010000039.1_9-Aeromonas_dhakensis_strain_15996-5	204	5	4
Aeromonas dhakensis strain 15996	-	NZ_JAGFDX010000039.1_10-Aeromonas_dhakensis_strain_15996-2	NZ_JAGFDX010000039.1_10-Aeromonas_dhakensis_strain_15996-2	203	2	4
Aeromonas dhakensis strain 15996	+	MtrC_TIGR03507.hmm	NZ_JAGFDX010000039.1_11-Aeromonas_dhakensis_strain_15996-10	704	10	4
Aeromonas dhakensis strain 15996	+	MtoA.hmm	NZ_JAGFDX010000039.1_12-Aeromonas_dhakensis_strain_15996-10	323	10	4
Aeromonas dhakensis strain 15996	+	MtrB_TIGR03509.hmm	NZ_JAGFDX010000039.1_13-Aeromonas_dhakensis_strain_15996-0	665	0	4
##############################################
Aeromonas dhakensis strain 16006	-	NZ_JAGFEC010000017.1_63-Aeromonas_dhakensis_strain_16006-0	NZ_JAGFEC010000017.1_63-Aeromonas_dhakensis_strain_16006-0	222	0	4
Aeromonas dhakensis strain 16006	-	NZ_JAGFEC010000017.1_64-Aeromonas_dhakensis_strain_16006-5	NZ_JAGFEC010000017.1_64-Aeromonas_dhakensis_strain_16006-5	204	5	4
Aeromonas dhakensis strain 16006	-	NZ_JAGFEC010000017.1_65-Aeromonas_dhakensis_strain_16006-2	NZ_JAGFEC010000017.1_65-Aeromonas_dhakensis_strain_16006-2	203	2	4
Aeromonas dhakensis strain 16006	+	MtrC_TIGR03507.hmm	NZ_JAGFEC010000017.1_66-Aeromonas_dhakensis_strain_16006-10	704	10	4
Aeromonas dhakensis strain 16006	+	MtoA.hmm	NZ_JAGFEC010000017.1_67-Aeromonas_dhakensis_strain_16006-10	323	10	4
Aeromonas dhakensis strain 16006	+	MtrB_TIGR03509.hmm	NZ_JAGFEC010000017.1_68-Aeromonas_dhakensis_strain_16006-0	665	0	4
##############################################
Aeromonas dhakensis strain 173	-	NZ_AOBN01000007.1_10-Aeromonas_dhakensis_strain_173-0	NZ_AOBN01000007.1_10-Aeromonas_dhakensis_strain_173-0	222	0	4
Aeromonas dhakensis strain 173	-	NZ_AOBN01000007.1_11-Aeromonas_dhakensis_strain_173-5	NZ_AOBN01000007.1_11-Aeromonas_dhakensis_strain_173-5	209	5	4
Aeromonas dhakensis strain 173	-	NZ_AOBN01000007.1_12-Aeromonas_dhakensis_strain_173-2	NZ_AOBN01000007.1_12-Aeromonas_dhakensis_strain_173-2	203	2	4
Aeromonas dhakensis strain 173	+	MtrC_TIGR03507.hmm	NZ_AOBN01000007.1_13-Aeromonas_dhakensis_strain_173-10	704	10	4
Aeromonas dhakensis strain 173	+	MtoA.hmm	NZ_AOBN01000007.1_14-Aeromonas_dhakensis_strain_173-10	323	10	4
Aeromonas dhakensis strain 173	+	MtrB_TIGR03509.hmm	NZ_AOBN01000007.1_15-Aeromonas_dhakensis_strain_173-0	663	0	4
##############################################
Aeromonas dhakensis strain 1P11S3	-	NZ_JADPIC010000002.1_65-Aeromonas_dhakensis_strain_1P11S3-0	NZ_JADPIC010000002.1_65-Aeromonas_dhakensis_strain_1P11S3-0	222	0	4
Aeromonas dhakensis strain 1P11S3	-	NZ_JADPIC010000002.1_66-Aeromonas_dhakensis_strain_1P11S3-5	NZ_JADPIC010000002.1_66-Aeromonas_dhakensis_strain_1P11S3-5	209	5	4
Aeromonas dhakensis strain 1P11S3	-	NZ_JADPIC010000002.1_67-Aeromonas_dhakensis_strain_1P11S3-2	NZ_JADPIC010000002.1_67-Aeromonas_dhakensis_strain_1P11S3-2	203	2	4
Aeromonas dhakensis strain 1P11S3	+	MtrC_TIGR03507.hmm	NZ_JADPIC010000002.1_68-Aeromonas_dhakensis_strain_1P11S3-10	704	10	4
Aeromonas dhakensis strain 1P11S3	+	MtoA.hmm	NZ_JADPIC010000002.1_69-Aeromonas_dhakensis_strain_1P11S3-10	323	10	4
Aeromonas dhakensis strain 1P11S3	+	MtrB_TIGR03509.hmm	NZ_JADPIC010000002.1_70-Aeromonas_dhakensis_strain_1P11S3-0	663	0	4
##############################################
Aeromonas dhakensis strain 26M Ad26M1	+	MtrB_TIGR03509.hmm	NZ_JAACNA010000001.1_686-Aeromonas_dhakensis_strain_26M_Ad26M1-0	663	0	4
Aeromonas dhakensis strain 26M Ad26M1	+	MtoA.hmm	NZ_JAACNA010000001.1_687-Aeromonas_dhakensis_strain_26M_Ad26M1-10	323	10	4
Aeromonas dhakensis strain 26M Ad26M1	+	MtrC_TIGR03507.hmm	NZ_JAACNA010000001.1_688-Aeromonas_dhakensis_strain_26M_Ad26M1-10	706	10	4
Aeromonas dhakensis strain 26M Ad26M1	-	NZ_JAACNA010000001.1_689-Aeromonas_dhakensis_strain_26M_Ad26M1-2	NZ_JAACNA010000001.1_689-Aeromonas_dhakensis_strain_26M_Ad26M1-2	203	2	4
Aeromonas dhakensis strain 26M Ad26M1	-	NZ_JAACNA010000001.1_690-Aeromonas_dhakensis_strain_26M_Ad26M1-5	NZ_JAACNA010000001.1_690-Aeromonas_dhakensis_strain_26M_Ad26M1-5	204	5	4
Aeromonas dhakensis strain 26M Ad26M1	-	NZ_JAACNA010000001.1_691-Aeromonas_dhakensis_strain_26M_Ad26M1-0	NZ_JAACNA010000001.1_691-Aeromonas_dhakensis_strain_26M_Ad26M1-0	222	0	4
##############################################
Aeromonas dhakensis strain 277	-	NZ_AOBQ01000001.1_66-Aeromonas_dhakensis_strain_277-0	NZ_AOBQ01000001.1_66-Aeromonas_dhakensis_strain_277-0	222	0	4
Aeromonas dhakensis strain 277	-	NZ_AOBQ01000001.1_67-Aeromonas_dhakensis_strain_277-5	NZ_AOBQ01000001.1_67-Aeromonas_dhakensis_strain_277-5	204	5	4
Aeromonas dhakensis strain 277	-	NZ_AOBQ01000001.1_68-Aeromonas_dhakensis_strain_277-2	NZ_AOBQ01000001.1_68-Aeromonas_dhakensis_strain_277-2	203	2	4
Aeromonas dhakensis strain 277	+	MtrC_TIGR03507.hmm	NZ_AOBQ01000001.1_69-Aeromonas_dhakensis_strain_277-10	704	10	4
Aeromonas dhakensis strain 277	+	MtoA.hmm	NZ_AOBQ01000001.1_70-Aeromonas_dhakensis_strain_277-10	323	10	4
Aeromonas dhakensis strain 277	+	MtrB_TIGR03509.hmm	NZ_AOBQ01000001.1_71-Aeromonas_dhakensis_strain_277-0	663	0	4
##############################################
Aeromonas dhakensis strain 547_SP SAMN17101842_1	+	MtrB_TIGR03509.hmm	NZ_JAGDET010000002.1_685-Aeromonas_dhakensis_strain_547_SP_SAMN17101842_1-0	663	0	4
Aeromonas dhakensis strain 547_SP SAMN17101842_1	+	MtoA.hmm	NZ_JAGDET010000002.1_686-Aeromonas_dhakensis_strain_547_SP_SAMN17101842_1-10	323	10	4
Aeromonas dhakensis strain 547_SP SAMN17101842_1	+	MtrC_TIGR03507.hmm	NZ_JAGDET010000002.1_687-Aeromonas_dhakensis_strain_547_SP_SAMN17101842_1-10	704	10	4
Aeromonas dhakensis strain 547_SP SAMN17101842_1	-	NZ_JAGDET010000002.1_688-Aeromonas_dhakensis_strain_547_SP_SAMN17101842_1-2	NZ_JAGDET010000002.1_688-Aeromonas_dhakensis_strain_547_SP_SAMN17101842_1-2	203	2	4
Aeromonas dhakensis strain 547_SP SAMN17101842_1	-	NZ_JAGDET010000002.1_689-Aeromonas_dhakensis_strain_547_SP_SAMN17101842_1-5	NZ_JAGDET010000002.1_689-Aeromonas_dhakensis_strain_547_SP_SAMN17101842_1-5	204	5	4
Aeromonas dhakensis strain 547_SP SAMN17101842_1	-	NZ_JAGDET010000002.1_690-Aeromonas_dhakensis_strain_547_SP_SAMN17101842_1-0	NZ_JAGDET010000002.1_690-Aeromonas_dhakensis_strain_547_SP_SAMN17101842_1-0	222	0	4
##############################################
Aeromonas dhakensis strain Aer_On15M	-	NZ_JAAKGG010000001.1_2425-Aeromonas_dhakensis_strain_Aer_On15M-0	NZ_JAAKGG010000001.1_2425-Aeromonas_dhakensis_strain_Aer_On15M-0	222	0	4
Aeromonas dhakensis strain Aer_On15M	-	NZ_JAAKGG010000001.1_2426-Aeromonas_dhakensis_strain_Aer_On15M-5	NZ_JAAKGG010000001.1_2426-Aeromonas_dhakensis_strain_Aer_On15M-5	204	5	4
Aeromonas dhakensis strain Aer_On15M	-	NZ_JAAKGG010000001.1_2427-Aeromonas_dhakensis_strain_Aer_On15M-2	NZ_JAAKGG010000001.1_2427-Aeromonas_dhakensis_strain_Aer_On15M-2	203	2	4
Aeromonas dhakensis strain Aer_On15M	+	MtrC_TIGR03507.hmm	NZ_JAAKGG010000001.1_2428-Aeromonas_dhakensis_strain_Aer_On15M-10	706	10	4
Aeromonas dhakensis strain Aer_On15M	+	MtoA.hmm	NZ_JAAKGG010000001.1_2429-Aeromonas_dhakensis_strain_Aer_On15M-10	323	10	4
Aeromonas dhakensis strain Aer_On15M	+	MtrB_TIGR03509.hmm	NZ_JAAKGG010000001.1_2430-Aeromonas_dhakensis_strain_Aer_On15M-0	663	0	4
##############################################
Aeromonas dhakensis strain BVH43 BVH43_S11_contig_1	-	NZ_NKWT01000024.1_64-Aeromonas_dhakensis_strain_BVH43_BVH43_S11_contig_1-0	NZ_NKWT01000024.1_64-Aeromonas_dhakensis_strain_BVH43_BVH43_S11_contig_1-0	222	0	4
Aeromonas dhakensis strain BVH43 BVH43_S11_contig_1	-	NZ_NKWT01000024.1_65-Aeromonas_dhakensis_strain_BVH43_BVH43_S11_contig_1-5	NZ_NKWT01000024.1_65-Aeromonas_dhakensis_strain_BVH43_BVH43_S11_contig_1-5	209	5	4
Aeromonas dhakensis strain BVH43 BVH43_S11_contig_1	-	NZ_NKWT01000024.1_66-Aeromonas_dhakensis_strain_BVH43_BVH43_S11_contig_1-2	NZ_NKWT01000024.1_66-Aeromonas_dhakensis_strain_BVH43_BVH43_S11_contig_1-2	203	2	4
Aeromonas dhakensis strain BVH43 BVH43_S11_contig_1	+	MtrC_TIGR03507.hmm	NZ_NKWT01000024.1_67-Aeromonas_dhakensis_strain_BVH43_BVH43_S11_contig_1-10	704	10	4
Aeromonas dhakensis strain BVH43 BVH43_S11_contig_1	+	MtoA.hmm	NZ_NKWT01000024.1_68-Aeromonas_dhakensis_strain_BVH43_BVH43_S11_contig_1-10	323	10	4
Aeromonas dhakensis strain BVH43 BVH43_S11_contig_1	+	MtrB_TIGR03509.hmm	NZ_NKWT01000024.1_69-Aeromonas_dhakensis_strain_BVH43_BVH43_S11_contig_1-0	663	0	4
##############################################
Aeromonas dhakensis strain BVH68 68_R1_contig_1	-	NZ_NKWQ01000002.1_8-Aeromonas_dhakensis_strain_BVH68_68_R1_contig_1-0	NZ_NKWQ01000002.1_8-Aeromonas_dhakensis_strain_BVH68_68_R1_contig_1-0	222	0	4
Aeromonas dhakensis strain BVH68 68_R1_contig_1	-	NZ_NKWQ01000002.1_9-Aeromonas_dhakensis_strain_BVH68_68_R1_contig_1-5	NZ_NKWQ01000002.1_9-Aeromonas_dhakensis_strain_BVH68_68_R1_contig_1-5	209	5	4
Aeromonas dhakensis strain BVH68 68_R1_contig_1	-	NZ_NKWQ01000002.1_10-Aeromonas_dhakensis_strain_BVH68_68_R1_contig_1-2	NZ_NKWQ01000002.1_10-Aeromonas_dhakensis_strain_BVH68_68_R1_contig_1-2	203	2	4
Aeromonas dhakensis strain BVH68 68_R1_contig_1	+	MtrC_TIGR03507.hmm	NZ_NKWQ01000002.1_11-Aeromonas_dhakensis_strain_BVH68_68_R1_contig_1-10	704	10	4
Aeromonas dhakensis strain BVH68 68_R1_contig_1	+	MtoA.hmm	NZ_NKWQ01000002.1_12-Aeromonas_dhakensis_strain_BVH68_68_R1_contig_1-10	323	10	4
Aeromonas dhakensis strain BVH68 68_R1_contig_1	+	MtrB_TIGR03509.hmm	NZ_NKWQ01000002.1_13-Aeromonas_dhakensis_strain_BVH68_68_R1_contig_1-0	663	0	4
##############################################
Aeromonas dhakensis strain BVH69 69_R1_contig_1	+	MtrB_TIGR03509.hmm	NZ_NKWP01000012.1_191-Aeromonas_dhakensis_strain_BVH69_69_R1_contig_1-0	663	0	4
Aeromonas dhakensis strain BVH69 69_R1_contig_1	+	MtoA.hmm	NZ_NKWP01000012.1_192-Aeromonas_dhakensis_strain_BVH69_69_R1_contig_1-10	323	10	4
Aeromonas dhakensis strain BVH69 69_R1_contig_1	+	MtrC_TIGR03507.hmm	NZ_NKWP01000012.1_193-Aeromonas_dhakensis_strain_BVH69_69_R1_contig_1-10	704	10	4
Aeromonas dhakensis strain BVH69 69_R1_contig_1	-	NZ_NKWP01000012.1_194-Aeromonas_dhakensis_strain_BVH69_69_R1_contig_1-2	NZ_NKWP01000012.1_194-Aeromonas_dhakensis_strain_BVH69_69_R1_contig_1-2	203	2	4
Aeromonas dhakensis strain BVH69 69_R1_contig_1	-	NZ_NKWP01000012.1_195-Aeromonas_dhakensis_strain_BVH69_69_R1_contig_1-5	NZ_NKWP01000012.1_195-Aeromonas_dhakensis_strain_BVH69_69_R1_contig_1-5	209	5	4
Aeromonas dhakensis strain BVH69 69_R1_contig_1	-	NZ_NKWP01000012.1_196-Aeromonas_dhakensis_strain_BVH69_69_R1_contig_1-0	NZ_NKWP01000012.1_196-Aeromonas_dhakensis_strain_BVH69_69_R1_contig_1-0	222	0	4
##############################################
Aeromonas dhakensis strain BVH70 70_R1_contig_1	-	NZ_NKWO01000017.1_10-Aeromonas_dhakensis_strain_BVH70_70_R1_contig_1-0	NZ_NKWO01000017.1_10-Aeromonas_dhakensis_strain_BVH70_70_R1_contig_1-0	222	0	4
Aeromonas dhakensis strain BVH70 70_R1_contig_1	-	NZ_NKWO01000017.1_11-Aeromonas_dhakensis_strain_BVH70_70_R1_contig_1-5	NZ_NKWO01000017.1_11-Aeromonas_dhakensis_strain_BVH70_70_R1_contig_1-5	209	5	4
Aeromonas dhakensis strain BVH70 70_R1_contig_1	-	NZ_NKWO01000017.1_12-Aeromonas_dhakensis_strain_BVH70_70_R1_contig_1-2	NZ_NKWO01000017.1_12-Aeromonas_dhakensis_strain_BVH70_70_R1_contig_1-2	203	2	4
Aeromonas dhakensis strain BVH70 70_R1_contig_1	+	MtrC_TIGR03507.hmm	NZ_NKWO01000017.1_13-Aeromonas_dhakensis_strain_BVH70_70_R1_contig_1-10	704	10	4
Aeromonas dhakensis strain BVH70 70_R1_contig_1	+	MtoA.hmm	NZ_NKWO01000017.1_14-Aeromonas_dhakensis_strain_BVH70_70_R1_contig_1-10	323	10	4
Aeromonas dhakensis strain BVH70 70_R1_contig_1	+	MtrB_TIGR03509.hmm	NZ_NKWO01000017.1_15-Aeromonas_dhakensis_strain_BVH70_70_R1_contig_1-0	663	0	4
##############################################
Aeromonas dhakensis strain CECT 7289	-	NZ_CDBP01000063.1_10-Aeromonas_dhakensis_strain_CECT_7289-0	NZ_CDBP01000063.1_10-Aeromonas_dhakensis_strain_CECT_7289-0	222	0	4
Aeromonas dhakensis strain CECT 7289	-	NZ_CDBP01000063.1_11-Aeromonas_dhakensis_strain_CECT_7289-5	NZ_CDBP01000063.1_11-Aeromonas_dhakensis_strain_CECT_7289-5	204	5	4
Aeromonas dhakensis strain CECT 7289	-	NZ_CDBP01000063.1_12-Aeromonas_dhakensis_strain_CECT_7289-2	NZ_CDBP01000063.1_12-Aeromonas_dhakensis_strain_CECT_7289-2	203	2	4
Aeromonas dhakensis strain CECT 7289	+	MtrC_TIGR03507.hmm	NZ_CDBP01000063.1_13-Aeromonas_dhakensis_strain_CECT_7289-10	704	10	4
Aeromonas dhakensis strain CECT 7289	+	MtoA.hmm	NZ_CDBP01000063.1_14-Aeromonas_dhakensis_strain_CECT_7289-10	323	10	4
Aeromonas dhakensis strain CECT 7289	+	MtrB_TIGR03509.hmm	NZ_CDBP01000063.1_15-Aeromonas_dhakensis_strain_CECT_7289-0	663	0	4
##############################################
Aeromonas dhakensis strain CN17A0014	+	MtrB_TIGR03509.hmm	NZ_JAEIJB010000002.1_737-Aeromonas_dhakensis_strain_CN17A0014-0	663	0	4
Aeromonas dhakensis strain CN17A0014	+	MtoA.hmm	NZ_JAEIJB010000002.1_738-Aeromonas_dhakensis_strain_CN17A0014-10	323	10	4
Aeromonas dhakensis strain CN17A0014	+	MtrC_TIGR03507.hmm	NZ_JAEIJB010000002.1_739-Aeromonas_dhakensis_strain_CN17A0014-10	704	10	4
Aeromonas dhakensis strain CN17A0014	-	NZ_JAEIJB010000002.1_740-Aeromonas_dhakensis_strain_CN17A0014-2	NZ_JAEIJB010000002.1_740-Aeromonas_dhakensis_strain_CN17A0014-2	203	2	4
Aeromonas dhakensis strain CN17A0014	-	NZ_JAEIJB010000002.1_741-Aeromonas_dhakensis_strain_CN17A0014-5	NZ_JAEIJB010000002.1_741-Aeromonas_dhakensis_strain_CN17A0014-5	204	5	4
Aeromonas dhakensis strain CN17A0014	-	NZ_JAEIJB010000002.1_742-Aeromonas_dhakensis_strain_CN17A0014-0	NZ_JAEIJB010000002.1_742-Aeromonas_dhakensis_strain_CN17A0014-0	222	0	4
##############################################
Aeromonas dhakensis strain CN17A0022	+	MtrC_TIGR03507.hmm	NZ_JAEIJA010000020.1_16-Aeromonas_dhakensis_strain_CN17A0022-10	522	10	2
Aeromonas dhakensis strain CN17A0022	+	MtoA.hmm	NZ_JAEIJA010000020.1_17-Aeromonas_dhakensis_strain_CN17A0022-10	323	10	2
Aeromonas dhakensis strain CN17A0022	+	MtrB_TIGR03509.hmm	NZ_JAEIJA010000020.1_18-Aeromonas_dhakensis_strain_CN17A0022-0	663	0	2
##############################################
Aeromonas dhakensis strain CN17A0050	-	NZ_JAEHHU010000003.1_62-Aeromonas_dhakensis_strain_CN17A0050-0	NZ_JAEHHU010000003.1_62-Aeromonas_dhakensis_strain_CN17A0050-0	222	0	4
Aeromonas dhakensis strain CN17A0050	-	NZ_JAEHHU010000003.1_63-Aeromonas_dhakensis_strain_CN17A0050-5	NZ_JAEHHU010000003.1_63-Aeromonas_dhakensis_strain_CN17A0050-5	204	5	4
Aeromonas dhakensis strain CN17A0050	-	NZ_JAEHHU010000003.1_64-Aeromonas_dhakensis_strain_CN17A0050-2	NZ_JAEHHU010000003.1_64-Aeromonas_dhakensis_strain_CN17A0050-2	203	2	4
Aeromonas dhakensis strain CN17A0050	+	MtrC_TIGR03507.hmm	NZ_JAEHHU010000003.1_65-Aeromonas_dhakensis_strain_CN17A0050-10	704	10	4
Aeromonas dhakensis strain CN17A0050	+	MtoA.hmm	NZ_JAEHHU010000003.1_66-Aeromonas_dhakensis_strain_CN17A0050-10	323	10	4
Aeromonas dhakensis strain CN17A0050	+	MtrB_TIGR03509.hmm	NZ_JAEHHU010000003.1_67-Aeromonas_dhakensis_strain_CN17A0050-0	663	0	4
##############################################
Aeromonas dhakensis strain CN17A0075	-	NZ_JAEHJT010000008.1_6-Aeromonas_dhakensis_strain_CN17A0075-0	NZ_JAEHJT010000008.1_6-Aeromonas_dhakensis_strain_CN17A0075-0	222	0	4
Aeromonas dhakensis strain CN17A0075	-	NZ_JAEHJT010000008.1_7-Aeromonas_dhakensis_strain_CN17A0075-5	NZ_JAEHJT010000008.1_7-Aeromonas_dhakensis_strain_CN17A0075-5	204	5	4
Aeromonas dhakensis strain CN17A0075	-	NZ_JAEHJT010000008.1_8-Aeromonas_dhakensis_strain_CN17A0075-2	NZ_JAEHJT010000008.1_8-Aeromonas_dhakensis_strain_CN17A0075-2	203	2	4
Aeromonas dhakensis strain CN17A0075	+	MtrC_TIGR03507.hmm	NZ_JAEHJT010000008.1_9-Aeromonas_dhakensis_strain_CN17A0075-10	704	10	4
Aeromonas dhakensis strain CN17A0075	+	MtoA.hmm	NZ_JAEHJT010000008.1_10-Aeromonas_dhakensis_strain_CN17A0075-10	323	10	4
Aeromonas dhakensis strain CN17A0075	-	NZ_JAEHJT010000008.1_11-Aeromonas_dhakensis_strain_CN17A0075-0	NZ_JAEHJT010000008.1_11-Aeromonas_dhakensis_strain_CN17A0075-0	152	0	4
##############################################
Aeromonas dhakensis strain CN17A0100	+	MtrB_TIGR03509.hmm	NZ_JAEHJJ010000012.1_111-Aeromonas_dhakensis_strain_CN17A0100-0	663	0	4
Aeromonas dhakensis strain CN17A0100	+	MtoA.hmm	NZ_JAEHJJ010000012.1_112-Aeromonas_dhakensis_strain_CN17A0100-10	323	10	4
Aeromonas dhakensis strain CN17A0100	+	MtrC_TIGR03507.hmm	NZ_JAEHJJ010000012.1_113-Aeromonas_dhakensis_strain_CN17A0100-10	704	10	4
Aeromonas dhakensis strain CN17A0100	-	NZ_JAEHJJ010000012.1_114-Aeromonas_dhakensis_strain_CN17A0100-2	NZ_JAEHJJ010000012.1_114-Aeromonas_dhakensis_strain_CN17A0100-2	203	2	4
Aeromonas dhakensis strain CN17A0100	-	NZ_JAEHJJ010000012.1_115-Aeromonas_dhakensis_strain_CN17A0100-5	NZ_JAEHJJ010000012.1_115-Aeromonas_dhakensis_strain_CN17A0100-5	204	5	4
Aeromonas dhakensis strain CN17A0100	-	NZ_JAEHJJ010000012.1_116-Aeromonas_dhakensis_strain_CN17A0100-0	NZ_JAEHJJ010000012.1_116-Aeromonas_dhakensis_strain_CN17A0100-0	222	0	4
##############################################
Aeromonas dhakensis strain CN17A0101	+	MtrB_TIGR03509.hmm	NZ_JAEHJI010000053.1_2-Aeromonas_dhakensis_strain_CN17A0101-0	663	0	4
Aeromonas dhakensis strain CN17A0101	+	MtoA.hmm	NZ_JAEHJI010000053.1_3-Aeromonas_dhakensis_strain_CN17A0101-10	323	10	4
Aeromonas dhakensis strain CN17A0101	+	MtrC_TIGR03507.hmm	NZ_JAEHJI010000053.1_4-Aeromonas_dhakensis_strain_CN17A0101-10	704	10	4
Aeromonas dhakensis strain CN17A0101	-	NZ_JAEHJI010000053.1_5-Aeromonas_dhakensis_strain_CN17A0101-2	NZ_JAEHJI010000053.1_5-Aeromonas_dhakensis_strain_CN17A0101-2	203	2	4
Aeromonas dhakensis strain CN17A0101	-	NZ_JAEHJI010000053.1_6-Aeromonas_dhakensis_strain_CN17A0101-5	NZ_JAEHJI010000053.1_6-Aeromonas_dhakensis_strain_CN17A0101-5	209	5	4
Aeromonas dhakensis strain CN17A0101	-	NZ_JAEHJI010000053.1_7-Aeromonas_dhakensis_strain_CN17A0101-0	NZ_JAEHJI010000053.1_7-Aeromonas_dhakensis_strain_CN17A0101-0	222	0	4
##############################################
Aeromonas dhakensis strain CN17A0124	-	NZ_JAEHIY010000024.1_62-Aeromonas_dhakensis_strain_CN17A0124-0	NZ_JAEHIY010000024.1_62-Aeromonas_dhakensis_strain_CN17A0124-0	222	0	4
Aeromonas dhakensis strain CN17A0124	-	NZ_JAEHIY010000024.1_63-Aeromonas_dhakensis_strain_CN17A0124-5	NZ_JAEHIY010000024.1_63-Aeromonas_dhakensis_strain_CN17A0124-5	204	5	4
Aeromonas dhakensis strain CN17A0124	-	NZ_JAEHIY010000024.1_64-Aeromonas_dhakensis_strain_CN17A0124-2	NZ_JAEHIY010000024.1_64-Aeromonas_dhakensis_strain_CN17A0124-2	203	2	4
Aeromonas dhakensis strain CN17A0124	+	MtrC_TIGR03507.hmm	NZ_JAEHIY010000024.1_65-Aeromonas_dhakensis_strain_CN17A0124-10	704	10	4
Aeromonas dhakensis strain CN17A0124	+	MtoA.hmm	NZ_JAEHIY010000024.1_66-Aeromonas_dhakensis_strain_CN17A0124-10	323	10	4
Aeromonas dhakensis strain CN17A0124	+	MtrB_TIGR03509.hmm	NZ_JAEHIY010000024.1_67-Aeromonas_dhakensis_strain_CN17A0124-0	663	0	4
##############################################
Aeromonas dhakensis strain CN17A0164	+	MtrB_TIGR03509.hmm	NZ_JAEHIQ010000003.1_206-Aeromonas_dhakensis_strain_CN17A0164-0	663	0	4
Aeromonas dhakensis strain CN17A0164	+	MtoA.hmm	NZ_JAEHIQ010000003.1_207-Aeromonas_dhakensis_strain_CN17A0164-10	323	10	4
Aeromonas dhakensis strain CN17A0164	+	MtrC_TIGR03507.hmm	NZ_JAEHIQ010000003.1_208-Aeromonas_dhakensis_strain_CN17A0164-10	704	10	4
Aeromonas dhakensis strain CN17A0164	-	NZ_JAEHIQ010000003.1_209-Aeromonas_dhakensis_strain_CN17A0164-2	NZ_JAEHIQ010000003.1_209-Aeromonas_dhakensis_strain_CN17A0164-2	203	2	4
Aeromonas dhakensis strain CN17A0164	-	NZ_JAEHIQ010000003.1_210-Aeromonas_dhakensis_strain_CN17A0164-5	NZ_JAEHIQ010000003.1_210-Aeromonas_dhakensis_strain_CN17A0164-5	209	5	4
Aeromonas dhakensis strain CN17A0164	-	NZ_JAEHIQ010000003.1_211-Aeromonas_dhakensis_strain_CN17A0164-0	NZ_JAEHIQ010000003.1_211-Aeromonas_dhakensis_strain_CN17A0164-0	222	0	4
##############################################
Aeromonas dhakensis strain CN17A0194	+	MtrB_TIGR03509.hmm	NZ_JAEHIK010000001.1_667-Aeromonas_dhakensis_strain_CN17A0194-0	663	0	4
Aeromonas dhakensis strain CN17A0194	+	MtoA.hmm	NZ_JAEHIK010000001.1_668-Aeromonas_dhakensis_strain_CN17A0194-10	323	10	4
Aeromonas dhakensis strain CN17A0194	+	MtrC_TIGR03507.hmm	NZ_JAEHIK010000001.1_669-Aeromonas_dhakensis_strain_CN17A0194-10	704	10	4
Aeromonas dhakensis strain CN17A0194	-	NZ_JAEHIK010000001.1_670-Aeromonas_dhakensis_strain_CN17A0194-2	NZ_JAEHIK010000001.1_670-Aeromonas_dhakensis_strain_CN17A0194-2	203	2	4
Aeromonas dhakensis strain CN17A0194	-	NZ_JAEHIK010000001.1_671-Aeromonas_dhakensis_strain_CN17A0194-5	NZ_JAEHIK010000001.1_671-Aeromonas_dhakensis_strain_CN17A0194-5	209	5	4
Aeromonas dhakensis strain CN17A0194	-	NZ_JAEHIK010000001.1_672-Aeromonas_dhakensis_strain_CN17A0194-0	NZ_JAEHIK010000001.1_672-Aeromonas_dhakensis_strain_CN17A0194-0	222	0	4
##############################################
Aeromonas dhakensis strain Cr1 IsolateA1_contig_1.0	-	NZ_LBDI01000007.1_8-Aeromonas_dhakensis_strain_Cr1_IsolateA1_contig_1.0-0	NZ_LBDI01000007.1_8-Aeromonas_dhakensis_strain_Cr1_IsolateA1_contig_1.0-0	222	0	4
Aeromonas dhakensis strain Cr1 IsolateA1_contig_1.0	-	NZ_LBDI01000007.1_9-Aeromonas_dhakensis_strain_Cr1_IsolateA1_contig_1.0-5	NZ_LBDI01000007.1_9-Aeromonas_dhakensis_strain_Cr1_IsolateA1_contig_1.0-5	209	5	4
Aeromonas dhakensis strain Cr1 IsolateA1_contig_1.0	-	NZ_LBDI01000007.1_10-Aeromonas_dhakensis_strain_Cr1_IsolateA1_contig_1.0-2	NZ_LBDI01000007.1_10-Aeromonas_dhakensis_strain_Cr1_IsolateA1_contig_1.0-2	203	2	4
Aeromonas dhakensis strain Cr1 IsolateA1_contig_1.0	+	MtrC_TIGR03507.hmm	NZ_LBDI01000007.1_11-Aeromonas_dhakensis_strain_Cr1_IsolateA1_contig_1.0-10	704	10	4
Aeromonas dhakensis strain Cr1 IsolateA1_contig_1.0	+	MtoA.hmm	NZ_LBDI01000007.1_12-Aeromonas_dhakensis_strain_Cr1_IsolateA1_contig_1.0-10	323	10	4
Aeromonas dhakensis strain Cr1 IsolateA1_contig_1.0	+	MtrB_TIGR03509.hmm	NZ_LBDI01000007.1_13-Aeromonas_dhakensis_strain_Cr1_IsolateA1_contig_1.0-0	663	0	4
##############################################
Aeromonas dhakensis strain Cr2 IsolateA2_contig_1.0	-	NZ_LBDJ01000020.1_62-Aeromonas_dhakensis_strain_Cr2_IsolateA2_contig_1.0-0	NZ_LBDJ01000020.1_62-Aeromonas_dhakensis_strain_Cr2_IsolateA2_contig_1.0-0	222	0	4
Aeromonas dhakensis strain Cr2 IsolateA2_contig_1.0	-	NZ_LBDJ01000020.1_63-Aeromonas_dhakensis_strain_Cr2_IsolateA2_contig_1.0-5	NZ_LBDJ01000020.1_63-Aeromonas_dhakensis_strain_Cr2_IsolateA2_contig_1.0-5	209	5	4
Aeromonas dhakensis strain Cr2 IsolateA2_contig_1.0	-	NZ_LBDJ01000020.1_64-Aeromonas_dhakensis_strain_Cr2_IsolateA2_contig_1.0-2	NZ_LBDJ01000020.1_64-Aeromonas_dhakensis_strain_Cr2_IsolateA2_contig_1.0-2	203	2	4
Aeromonas dhakensis strain Cr2 IsolateA2_contig_1.0	+	MtrC_TIGR03507.hmm	NZ_LBDJ01000020.1_65-Aeromonas_dhakensis_strain_Cr2_IsolateA2_contig_1.0-10	704	10	4
Aeromonas dhakensis strain Cr2 IsolateA2_contig_1.0	+	MtoA.hmm	NZ_LBDJ01000020.1_66-Aeromonas_dhakensis_strain_Cr2_IsolateA2_contig_1.0-10	323	10	4
Aeromonas dhakensis strain Cr2 IsolateA2_contig_1.0	+	MtrB_TIGR03509.hmm	NZ_LBDJ01000020.1_67-Aeromonas_dhakensis_strain_Cr2_IsolateA2_contig_1.0-0	663	0	4
##############################################
Aeromonas dhakensis strain IF_2 AdhaIF21	+	MtrB_TIGR03509.hmm	NZ_JAACMW010000001.1_691-Aeromonas_dhakensis_strain_IF_2_AdhaIF21-0	663	0	4
Aeromonas dhakensis strain IF_2 AdhaIF21	+	MtoA.hmm	NZ_JAACMW010000001.1_692-Aeromonas_dhakensis_strain_IF_2_AdhaIF21-10	323	10	4
Aeromonas dhakensis strain IF_2 AdhaIF21	+	MtrC_TIGR03507.hmm	NZ_JAACMW010000001.1_693-Aeromonas_dhakensis_strain_IF_2_AdhaIF21-10	704	10	4
Aeromonas dhakensis strain IF_2 AdhaIF21	-	NZ_JAACMW010000001.1_694-Aeromonas_dhakensis_strain_IF_2_AdhaIF21-2	NZ_JAACMW010000001.1_694-Aeromonas_dhakensis_strain_IF_2_AdhaIF21-2	203	2	4
Aeromonas dhakensis strain IF_2 AdhaIF21	-	NZ_JAACMW010000001.1_695-Aeromonas_dhakensis_strain_IF_2_AdhaIF21-5	NZ_JAACMW010000001.1_695-Aeromonas_dhakensis_strain_IF_2_AdhaIF21-5	204	5	4
Aeromonas dhakensis strain IF_2 AdhaIF21	-	NZ_JAACMW010000001.1_696-Aeromonas_dhakensis_strain_IF_2_AdhaIF21-0	NZ_JAACMW010000001.1_696-Aeromonas_dhakensis_strain_IF_2_AdhaIF21-0	222	0	4
##############################################
Aeromonas dhakensis strain Icb10mS2	-	NZ_JAFIMO010000020.1_62-Aeromonas_dhakensis_strain_Icb10mS2-0	NZ_JAFIMO010000020.1_62-Aeromonas_dhakensis_strain_Icb10mS2-0	222	0	4
Aeromonas dhakensis strain Icb10mS2	-	NZ_JAFIMO010000020.1_63-Aeromonas_dhakensis_strain_Icb10mS2-5	NZ_JAFIMO010000020.1_63-Aeromonas_dhakensis_strain_Icb10mS2-5	204	5	4
Aeromonas dhakensis strain Icb10mS2	-	NZ_JAFIMO010000020.1_64-Aeromonas_dhakensis_strain_Icb10mS2-2	NZ_JAFIMO010000020.1_64-Aeromonas_dhakensis_strain_Icb10mS2-2	203	2	4
Aeromonas dhakensis strain Icb10mS2	+	MtrC_TIGR03507.hmm	NZ_JAFIMO010000020.1_65-Aeromonas_dhakensis_strain_Icb10mS2-10	704	10	4
Aeromonas dhakensis strain Icb10mS2	+	MtoA.hmm	NZ_JAFIMO010000020.1_66-Aeromonas_dhakensis_strain_Icb10mS2-10	323	10	4
Aeromonas dhakensis strain Icb10mS2	+	MtrB_TIGR03509.hmm	NZ_JAFIMO010000020.1_67-Aeromonas_dhakensis_strain_Icb10mS2-0	663	0	4
##############################################
Aeromonas dhakensis strain SSU	-	NZ_JDWD01000011.1_6-Aeromonas_dhakensis_strain_SSU-0	NZ_JDWD01000011.1_6-Aeromonas_dhakensis_strain_SSU-0	222	0	4
Aeromonas dhakensis strain SSU	-	NZ_JDWD01000011.1_7-Aeromonas_dhakensis_strain_SSU-5	NZ_JDWD01000011.1_7-Aeromonas_dhakensis_strain_SSU-5	209	5	4
Aeromonas dhakensis strain SSU	-	NZ_JDWD01000011.1_8-Aeromonas_dhakensis_strain_SSU-2	NZ_JDWD01000011.1_8-Aeromonas_dhakensis_strain_SSU-2	203	2	4
Aeromonas dhakensis strain SSU	+	MtrC_TIGR03507.hmm	NZ_JDWD01000011.1_9-Aeromonas_dhakensis_strain_SSU-10	704	10	4
Aeromonas dhakensis strain SSU	+	MtoA.hmm	NZ_JDWD01000011.1_10-Aeromonas_dhakensis_strain_SSU-10	323	10	4
Aeromonas dhakensis strain SSU	+	MtrB_TIGR03509.hmm	NZ_JDWD01000011.1_11-Aeromonas_dhakensis_strain_SSU-0	663	0	4
##############################################
Aeromonas dhakensis strain SSU supercont1.1	-	NZ_JH815591.1_1914-Aeromonas_dhakensis_strain_SSU_supercont1.1-0	NZ_JH815591.1_1914-Aeromonas_dhakensis_strain_SSU_supercont1.1-0	222	0	4
Aeromonas dhakensis strain SSU supercont1.1	-	NZ_JH815591.1_1915-Aeromonas_dhakensis_strain_SSU_supercont1.1-5	NZ_JH815591.1_1915-Aeromonas_dhakensis_strain_SSU_supercont1.1-5	209	5	4
Aeromonas dhakensis strain SSU supercont1.1	-	NZ_JH815591.1_1916-Aeromonas_dhakensis_strain_SSU_supercont1.1-2	NZ_JH815591.1_1916-Aeromonas_dhakensis_strain_SSU_supercont1.1-2	203	2	4
Aeromonas dhakensis strain SSU supercont1.1	+	MtrC_TIGR03507.hmm	NZ_JH815591.1_1917-Aeromonas_dhakensis_strain_SSU_supercont1.1-10	704	10	4
Aeromonas dhakensis strain SSU supercont1.1	+	MtoA.hmm	NZ_JH815591.1_1918-Aeromonas_dhakensis_strain_SSU_supercont1.1-10	323	10	4
Aeromonas dhakensis strain SSU supercont1.1	+	MtrB_TIGR03509.hmm	NZ_JH815591.1_1919-Aeromonas_dhakensis_strain_SSU_supercont1.1-0	663	0	4
##############################################
Aeromonas diversa CDC 2478-85 Cont1	-	NZ_APVG01000013.1_31-Aeromonas_diversa_CDC_2478-85_Cont1-0	NZ_APVG01000013.1_31-Aeromonas_diversa_CDC_2478-85_Cont1-0	455	0	3
Aeromonas diversa CDC 2478-85 Cont1	-	NZ_APVG01000013.1_32-Aeromonas_diversa_CDC_2478-85_Cont1-0	NZ_APVG01000013.1_32-Aeromonas_diversa_CDC_2478-85_Cont1-0	202	0	3
Aeromonas diversa CDC 2478-85 Cont1	+	MtrB_TIGR03509.hmm	NZ_APVG01000013.1_33-Aeromonas_diversa_CDC_2478-85_Cont1-0	652	0	3
Aeromonas diversa CDC 2478-85 Cont1	+	MtoA.hmm	NZ_APVG01000013.1_34-Aeromonas_diversa_CDC_2478-85_Cont1-10	314	10	3
Aeromonas diversa CDC 2478-85 Cont1	+	MtrC_TIGR03507.hmm	NZ_APVG01000013.1_35-Aeromonas_diversa_CDC_2478-85_Cont1-10	741	10	3
Aeromonas diversa CDC 2478-85 Cont1	-	NZ_APVG01000013.1_36-Aeromonas_diversa_CDC_2478-85_Cont1-2	NZ_APVG01000013.1_36-Aeromonas_diversa_CDC_2478-85_Cont1-2	199	2	3
##############################################
Aeromonas diversa CDC 2478-85 strain CECT 4254	-	NZ_CDCE01000010.1_94-Aeromonas_diversa_CDC_2478-85_strain_CECT_4254-0	NZ_CDCE01000010.1_94-Aeromonas_diversa_CDC_2478-85_strain_CECT_4254-0	455	0	3
Aeromonas diversa CDC 2478-85 strain CECT 4254	-	NZ_CDCE01000010.1_95-Aeromonas_diversa_CDC_2478-85_strain_CECT_4254-0	NZ_CDCE01000010.1_95-Aeromonas_diversa_CDC_2478-85_strain_CECT_4254-0	202	0	3
Aeromonas diversa CDC 2478-85 strain CECT 4254	+	MtrB_TIGR03509.hmm	NZ_CDCE01000010.1_96-Aeromonas_diversa_CDC_2478-85_strain_CECT_4254-0	652	0	3
Aeromonas diversa CDC 2478-85 strain CECT 4254	+	MtoA.hmm	NZ_CDCE01000010.1_97-Aeromonas_diversa_CDC_2478-85_strain_CECT_4254-10	314	10	3
Aeromonas diversa CDC 2478-85 strain CECT 4254	+	MtrC_TIGR03507.hmm	NZ_CDCE01000010.1_98-Aeromonas_diversa_CDC_2478-85_strain_CECT_4254-10	741	10	3
Aeromonas diversa CDC 2478-85 strain CECT 4254	-	NZ_CDCE01000010.1_99-Aeromonas_diversa_CDC_2478-85_strain_CECT_4254-2	NZ_CDCE01000010.1_99-Aeromonas_diversa_CDC_2478-85_strain_CECT_4254-2	199	2	3
##############################################
Aeromonas enteropelogenes strain LK14	+	MtrB_TIGR03509.hmm	NZ_LDWG01000003.1_130-Aeromonas_enteropelogenes_strain_LK14-0	663	0	4
Aeromonas enteropelogenes strain LK14	+	MtoA.hmm	NZ_LDWG01000003.1_131-Aeromonas_enteropelogenes_strain_LK14-10	323	10	4
Aeromonas enteropelogenes strain LK14	+	MtrC_TIGR03507.hmm	NZ_LDWG01000003.1_132-Aeromonas_enteropelogenes_strain_LK14-10	704	10	4
Aeromonas enteropelogenes strain LK14	-	NZ_LDWG01000003.1_133-Aeromonas_enteropelogenes_strain_LK14-2	NZ_LDWG01000003.1_133-Aeromonas_enteropelogenes_strain_LK14-2	203	2	4
Aeromonas enteropelogenes strain LK14	-	NZ_LDWG01000003.1_134-Aeromonas_enteropelogenes_strain_LK14-5	NZ_LDWG01000003.1_134-Aeromonas_enteropelogenes_strain_LK14-5	208	5	4
Aeromonas enteropelogenes strain LK14	-	NZ_LDWG01000003.1_135-Aeromonas_enteropelogenes_strain_LK14-0	NZ_LDWG01000003.1_135-Aeromonas_enteropelogenes_strain_LK14-0	222	0	4
##############################################
Aeromonas finlandensis strain 4287D	+	MtrB_TIGR03509.hmm	NZ_JRGK01000080.1_2-Aeromonas_finlandensis_strain_4287D-0	661	0	4
Aeromonas finlandensis strain 4287D	+	MtoA.hmm	NZ_JRGK01000080.1_3-Aeromonas_finlandensis_strain_4287D-10	324	10	4
Aeromonas finlandensis strain 4287D	+	MtrC_TIGR03507.hmm	NZ_JRGK01000080.1_4-Aeromonas_finlandensis_strain_4287D-10	692	10	4
Aeromonas finlandensis strain 4287D	-	NZ_JRGK01000080.1_5-Aeromonas_finlandensis_strain_4287D-2	NZ_JRGK01000080.1_5-Aeromonas_finlandensis_strain_4287D-2	203	2	4
Aeromonas finlandensis strain 4287D	-	NZ_JRGK01000080.1_6-Aeromonas_finlandensis_strain_4287D-5	NZ_JRGK01000080.1_6-Aeromonas_finlandensis_strain_4287D-5	209	5	4
Aeromonas finlandensis strain 4287D	-	NZ_JRGK01000080.1_7-Aeromonas_finlandensis_strain_4287D-0	NZ_JRGK01000080.1_7-Aeromonas_finlandensis_strain_4287D-0	222	0	4
##############################################
Aeromonas hydrophila 116	-	NZ_ANPN01000018.1_6-Aeromonas_hydrophila_116-0	NZ_ANPN01000018.1_6-Aeromonas_hydrophila_116-0	222	0	4
Aeromonas hydrophila 116	-	NZ_ANPN01000018.1_7-Aeromonas_hydrophila_116-5	NZ_ANPN01000018.1_7-Aeromonas_hydrophila_116-5	208	5	4
Aeromonas hydrophila 116	-	NZ_ANPN01000018.1_8-Aeromonas_hydrophila_116-2	NZ_ANPN01000018.1_8-Aeromonas_hydrophila_116-2	203	2	4
Aeromonas hydrophila 116	+	MtrC_TIGR03507.hmm	NZ_ANPN01000018.1_9-Aeromonas_hydrophila_116-10	704	10	4
Aeromonas hydrophila 116	+	MtoA.hmm	NZ_ANPN01000018.1_10-Aeromonas_hydrophila_116-10	323	10	4
Aeromonas hydrophila 116	+	MtrB_TIGR03509.hmm	NZ_ANPN01000018.1_11-Aeromonas_hydrophila_116-0	663	0	4
##############################################
Aeromonas hydrophila 14	+	MtrB_TIGR03509.hmm	NZ_AOBM01000005.1_131-Aeromonas_hydrophila_14-0	663	0	4
Aeromonas hydrophila 14	+	MtoA.hmm	NZ_AOBM01000005.1_132-Aeromonas_hydrophila_14-10	323	10	4
Aeromonas hydrophila 14	+	MtrC_TIGR03507.hmm	NZ_AOBM01000005.1_133-Aeromonas_hydrophila_14-10	704	10	4
Aeromonas hydrophila 14	-	NZ_AOBM01000005.1_134-Aeromonas_hydrophila_14-2	NZ_AOBM01000005.1_134-Aeromonas_hydrophila_14-2	203	2	4
Aeromonas hydrophila 14	-	NZ_AOBM01000005.1_135-Aeromonas_hydrophila_14-5	NZ_AOBM01000005.1_135-Aeromonas_hydrophila_14-5	208	5	4
Aeromonas hydrophila 14	-	NZ_AOBM01000005.1_136-Aeromonas_hydrophila_14-0	NZ_AOBM01000005.1_136-Aeromonas_hydrophila_14-0	222	0	4
##############################################
Aeromonas hydrophila 145	-	NZ_JEMK01000026.1_7-Aeromonas_hydrophila_145-0	NZ_JEMK01000026.1_7-Aeromonas_hydrophila_145-0	222	0	4
Aeromonas hydrophila 145	-	NZ_JEMK01000026.1_8-Aeromonas_hydrophila_145-5	NZ_JEMK01000026.1_8-Aeromonas_hydrophila_145-5	203	5	4
Aeromonas hydrophila 145	-	NZ_JEMK01000026.1_9-Aeromonas_hydrophila_145-2	NZ_JEMK01000026.1_9-Aeromonas_hydrophila_145-2	203	2	4
Aeromonas hydrophila 145	+	MtrC_TIGR03507.hmm	NZ_JEMK01000026.1_10-Aeromonas_hydrophila_145-10	704	10	4
Aeromonas hydrophila 145	+	MtoA.hmm	NZ_JEMK01000026.1_11-Aeromonas_hydrophila_145-10	323	10	4
Aeromonas hydrophila 145	+	MtrB_TIGR03509.hmm	NZ_JEMK01000026.1_12-Aeromonas_hydrophila_145-0	663	0	4
##############################################
Aeromonas hydrophila 187	+	MtrB_TIGR03509.hmm	NZ_AOBO01000012.1_153-Aeromonas_hydrophila_187-0	663	0	4
Aeromonas hydrophila 187	+	MtoA.hmm	NZ_AOBO01000012.1_154-Aeromonas_hydrophila_187-10	323	10	4
Aeromonas hydrophila 187	+	MtrC_TIGR03507.hmm	NZ_AOBO01000012.1_155-Aeromonas_hydrophila_187-10	704	10	4
Aeromonas hydrophila 187	-	NZ_AOBO01000012.1_156-Aeromonas_hydrophila_187-2	NZ_AOBO01000012.1_156-Aeromonas_hydrophila_187-2	203	2	4
Aeromonas hydrophila 187	-	NZ_AOBO01000012.1_157-Aeromonas_hydrophila_187-5	NZ_AOBO01000012.1_157-Aeromonas_hydrophila_187-5	209	5	4
Aeromonas hydrophila 187	-	NZ_AOBO01000012.1_158-Aeromonas_hydrophila_187-0	NZ_AOBO01000012.1_158-Aeromonas_hydrophila_187-0	222	0	4
##############################################
Aeromonas hydrophila 226	+	MtrB_TIGR03509.hmm	NZ_JEML01000060.1_7-Aeromonas_hydrophila_226-0	663	0	4
Aeromonas hydrophila 226	+	MtoA.hmm	NZ_JEML01000060.1_8-Aeromonas_hydrophila_226-10	323	10	4
Aeromonas hydrophila 226	+	MtrC_TIGR03507.hmm	NZ_JEML01000060.1_9-Aeromonas_hydrophila_226-10	704	10	4
Aeromonas hydrophila 226	-	NZ_JEML01000060.1_10-Aeromonas_hydrophila_226-2	NZ_JEML01000060.1_10-Aeromonas_hydrophila_226-2	203	2	4
Aeromonas hydrophila 226	-	NZ_JEML01000060.1_11-Aeromonas_hydrophila_226-5	NZ_JEML01000060.1_11-Aeromonas_hydrophila_226-5	209	5	4
Aeromonas hydrophila 226	-	NZ_JEML01000060.1_12-Aeromonas_hydrophila_226-0	NZ_JEML01000060.1_12-Aeromonas_hydrophila_226-0	222	0	4
##############################################
Aeromonas hydrophila 259	+	MtrB_TIGR03509.hmm	NZ_AOBP01000040.1_42-Aeromonas_hydrophila_259-0	663	0	4
Aeromonas hydrophila 259	+	MtoA.hmm	NZ_AOBP01000040.1_43-Aeromonas_hydrophila_259-10	323	10	4
Aeromonas hydrophila 259	+	MtrC_TIGR03507.hmm	NZ_AOBP01000040.1_44-Aeromonas_hydrophila_259-10	704	10	4
Aeromonas hydrophila 259	-	NZ_AOBP01000040.1_45-Aeromonas_hydrophila_259-2	NZ_AOBP01000040.1_45-Aeromonas_hydrophila_259-2	203	2	4
Aeromonas hydrophila 259	-	NZ_AOBP01000040.1_46-Aeromonas_hydrophila_259-5	NZ_AOBP01000040.1_46-Aeromonas_hydrophila_259-5	209	5	4
Aeromonas hydrophila 259	-	NZ_AOBP01000040.1_47-Aeromonas_hydrophila_259-0	NZ_AOBP01000040.1_47-Aeromonas_hydrophila_259-0	222	0	4
##############################################
Aeromonas hydrophila AD9	+	MtrB_TIGR03509.hmm	NZ_JFJO01000065.1_14-Aeromonas_hydrophila_AD9-0	663	0	4
Aeromonas hydrophila AD9	+	MtoA.hmm	NZ_JFJO01000065.1_15-Aeromonas_hydrophila_AD9-10	323	10	4
Aeromonas hydrophila AD9	+	MtrC_TIGR03507.hmm	NZ_JFJO01000065.1_16-Aeromonas_hydrophila_AD9-10	704	10	4
Aeromonas hydrophila AD9	-	NZ_JFJO01000065.1_17-Aeromonas_hydrophila_AD9-2	NZ_JFJO01000065.1_17-Aeromonas_hydrophila_AD9-2	203	2	4
Aeromonas hydrophila AD9	-	NZ_JFJO01000065.1_18-Aeromonas_hydrophila_AD9-5	NZ_JFJO01000065.1_18-Aeromonas_hydrophila_AD9-5	209	5	4
Aeromonas hydrophila AD9	-	NZ_JFJO01000065.1_19-Aeromonas_hydrophila_AD9-0	NZ_JFJO01000065.1_19-Aeromonas_hydrophila_AD9-0	222	0	4
##############################################
Aeromonas hydrophila SNUFPC-A8	+	MtrB_TIGR03509.hmm	NZ_AMQA01000031.1_9-Aeromonas_hydrophila_SNUFPC-A8-0	663	0	3
Aeromonas hydrophila SNUFPC-A8	+	MtoA.hmm	NZ_AMQA01000031.1_10-Aeromonas_hydrophila_SNUFPC-A8-10	323	10	3
Aeromonas hydrophila SNUFPC-A8	+	MtrC_TIGR03507.hmm	NZ_AMQA01000031.1_11-Aeromonas_hydrophila_SNUFPC-A8-10	704	10	3
Aeromonas hydrophila SNUFPC-A8	-	NZ_AMQA01000031.1_12-Aeromonas_hydrophila_SNUFPC-A8-1	NZ_AMQA01000031.1_12-Aeromonas_hydrophila_SNUFPC-A8-1	74	1	3
Aeromonas hydrophila SNUFPC-A8	-	NZ_AMQA01000031.1_14-Aeromonas_hydrophila_SNUFPC-A8-5	NZ_AMQA01000031.1_14-Aeromonas_hydrophila_SNUFPC-A8-5	209	5	3
Aeromonas hydrophila SNUFPC-A8	-	NZ_AMQA01000031.1_15-Aeromonas_hydrophila_SNUFPC-A8-0	NZ_AMQA01000031.1_15-Aeromonas_hydrophila_SNUFPC-A8-0	222	0	3
##############################################
Aeromonas hydrophila isolate KLG1	+	MtrB_TIGR03509.hmm	NZ_CAAKNP010000066.1_163-Aeromonas_hydrophila_isolate_KLG1-0	663	0	4
Aeromonas hydrophila isolate KLG1	+	MtoA.hmm	NZ_CAAKNP010000066.1_164-Aeromonas_hydrophila_isolate_KLG1-10	323	10	4
Aeromonas hydrophila isolate KLG1	+	MtrC_TIGR03507.hmm	NZ_CAAKNP010000066.1_165-Aeromonas_hydrophila_isolate_KLG1-10	704	10	4
Aeromonas hydrophila isolate KLG1	-	NZ_CAAKNP010000066.1_166-Aeromonas_hydrophila_isolate_KLG1-2	NZ_CAAKNP010000066.1_166-Aeromonas_hydrophila_isolate_KLG1-2	203	2	4
Aeromonas hydrophila isolate KLG1	-	NZ_CAAKNP010000066.1_167-Aeromonas_hydrophila_isolate_KLG1-5	NZ_CAAKNP010000066.1_167-Aeromonas_hydrophila_isolate_KLG1-5	209	5	4
Aeromonas hydrophila isolate KLG1	-	NZ_CAAKNP010000066.1_168-Aeromonas_hydrophila_isolate_KLG1-0	NZ_CAAKNP010000066.1_168-Aeromonas_hydrophila_isolate_KLG1-0	222	0	4
##############################################
Aeromonas hydrophila isolate MGYG-HGUT-02526	+	MtrB_TIGR03509.hmm	NZ_CABMNZ010000001.1_1578-Aeromonas_hydrophila_isolate_MGYG-HGUT-02526-0	663	0	4
Aeromonas hydrophila isolate MGYG-HGUT-02526	+	MtoA.hmm	NZ_CABMNZ010000001.1_1579-Aeromonas_hydrophila_isolate_MGYG-HGUT-02526-10	323	10	4
Aeromonas hydrophila isolate MGYG-HGUT-02526	+	MtrC_TIGR03507.hmm	NZ_CABMNZ010000001.1_1580-Aeromonas_hydrophila_isolate_MGYG-HGUT-02526-10	704	10	4
Aeromonas hydrophila isolate MGYG-HGUT-02526	-	NZ_CABMNZ010000001.1_1581-Aeromonas_hydrophila_isolate_MGYG-HGUT-02526-2	NZ_CABMNZ010000001.1_1581-Aeromonas_hydrophila_isolate_MGYG-HGUT-02526-2	203	2	4
Aeromonas hydrophila isolate MGYG-HGUT-02526	-	NZ_CABMNZ010000001.1_1582-Aeromonas_hydrophila_isolate_MGYG-HGUT-02526-5	NZ_CABMNZ010000001.1_1582-Aeromonas_hydrophila_isolate_MGYG-HGUT-02526-5	209	5	4
Aeromonas hydrophila isolate MGYG-HGUT-02526	-	NZ_CABMNZ010000001.1_1583-Aeromonas_hydrophila_isolate_MGYG-HGUT-02526-0	NZ_CABMNZ010000001.1_1583-Aeromonas_hydrophila_isolate_MGYG-HGUT-02526-0	222	0	4
##############################################
Aeromonas hydrophila strain 2014-10509-28-27 2084_S5_L001_R1_001_contig_1	+	MtrB_TIGR03509.hmm	NZ_NKXI01000005.1_204-Aeromonas_hydrophila_strain_2014-10509-28-27_2084_S5_L001_R1_001_contig_1-0	663	0	4
Aeromonas hydrophila strain 2014-10509-28-27 2084_S5_L001_R1_001_contig_1	+	MtoA.hmm	NZ_NKXI01000005.1_205-Aeromonas_hydrophila_strain_2014-10509-28-27_2084_S5_L001_R1_001_contig_1-10	323	10	4
Aeromonas hydrophila strain 2014-10509-28-27 2084_S5_L001_R1_001_contig_1	+	MtrC_TIGR03507.hmm	NZ_NKXI01000005.1_206-Aeromonas_hydrophila_strain_2014-10509-28-27_2084_S5_L001_R1_001_contig_1-10	704	10	4
Aeromonas hydrophila strain 2014-10509-28-27 2084_S5_L001_R1_001_contig_1	-	NZ_NKXI01000005.1_207-Aeromonas_hydrophila_strain_2014-10509-28-27_2084_S5_L001_R1_001_contig_1-2	NZ_NKXI01000005.1_207-Aeromonas_hydrophila_strain_2014-10509-28-27_2084_S5_L001_R1_001_contig_1-2	203	2	4
Aeromonas hydrophila strain 2014-10509-28-27 2084_S5_L001_R1_001_contig_1	-	NZ_NKXI01000005.1_208-Aeromonas_hydrophila_strain_2014-10509-28-27_2084_S5_L001_R1_001_contig_1-5	NZ_NKXI01000005.1_208-Aeromonas_hydrophila_strain_2014-10509-28-27_2084_S5_L001_R1_001_contig_1-5	209	5	4
Aeromonas hydrophila strain 2014-10509-28-27 2084_S5_L001_R1_001_contig_1	-	NZ_NKXI01000005.1_209-Aeromonas_hydrophila_strain_2014-10509-28-27_2084_S5_L001_R1_001_contig_1-0	NZ_NKXI01000005.1_209-Aeromonas_hydrophila_strain_2014-10509-28-27_2084_S5_L001_R1_001_contig_1-0	222	0	4
##############################################
Aeromonas hydrophila strain 48_AHYD 341_59850_1601926	-	NZ_JVFM01000003.1_65-Aeromonas_hydrophila_strain_48_AHYD_341_59850_1601926-0	NZ_JVFM01000003.1_65-Aeromonas_hydrophila_strain_48_AHYD_341_59850_1601926-0	222	0	4
Aeromonas hydrophila strain 48_AHYD 341_59850_1601926	-	NZ_JVFM01000003.1_66-Aeromonas_hydrophila_strain_48_AHYD_341_59850_1601926-5	NZ_JVFM01000003.1_66-Aeromonas_hydrophila_strain_48_AHYD_341_59850_1601926-5	209	5	4
Aeromonas hydrophila strain 48_AHYD 341_59850_1601926	-	NZ_JVFM01000003.1_67-Aeromonas_hydrophila_strain_48_AHYD_341_59850_1601926-2	NZ_JVFM01000003.1_67-Aeromonas_hydrophila_strain_48_AHYD_341_59850_1601926-2	203	2	4
Aeromonas hydrophila strain 48_AHYD 341_59850_1601926	+	MtrC_TIGR03507.hmm	NZ_JVFM01000003.1_68-Aeromonas_hydrophila_strain_48_AHYD_341_59850_1601926-10	704	10	4
Aeromonas hydrophila strain 48_AHYD 341_59850_1601926	+	MtoA.hmm	NZ_JVFM01000003.1_69-Aeromonas_hydrophila_strain_48_AHYD_341_59850_1601926-10	323	10	4
Aeromonas hydrophila strain 48_AHYD 341_59850_1601926	+	MtrB_TIGR03509.hmm	NZ_JVFM01000003.1_70-Aeromonas_hydrophila_strain_48_AHYD_341_59850_1601926-0	663	0	4
##############################################
Aeromonas hydrophila strain 4LNC202	-	NZ_MJGE01000023.1_64-Aeromonas_hydrophila_strain_4LNC202-0	NZ_MJGE01000023.1_64-Aeromonas_hydrophila_strain_4LNC202-0	222	0	4
Aeromonas hydrophila strain 4LNC202	-	NZ_MJGE01000023.1_65-Aeromonas_hydrophila_strain_4LNC202-5	NZ_MJGE01000023.1_65-Aeromonas_hydrophila_strain_4LNC202-5	209	5	4
Aeromonas hydrophila strain 4LNC202	-	NZ_MJGE01000023.1_66-Aeromonas_hydrophila_strain_4LNC202-2	NZ_MJGE01000023.1_66-Aeromonas_hydrophila_strain_4LNC202-2	203	2	4
Aeromonas hydrophila strain 4LNC202	+	MtrC_TIGR03507.hmm	NZ_MJGE01000023.1_67-Aeromonas_hydrophila_strain_4LNC202-10	704	10	4
Aeromonas hydrophila strain 4LNC202	+	MtoA.hmm	NZ_MJGE01000023.1_68-Aeromonas_hydrophila_strain_4LNC202-10	323	10	4
Aeromonas hydrophila strain 4LNC202	+	MtrB_TIGR03509.hmm	NZ_MJGE01000023.1_69-Aeromonas_hydrophila_strain_4LNC202-0	663	0	4
##############################################
Aeromonas hydrophila strain 50_AHYD 69_238_6033	+	MtrB_TIGR03509.hmm	NZ_JVES01000041.1_5-Aeromonas_hydrophila_strain_50_AHYD_69_238_6033-0	663	0	4
Aeromonas hydrophila strain 50_AHYD 69_238_6033	+	MtoA.hmm	NZ_JVES01000041.1_6-Aeromonas_hydrophila_strain_50_AHYD_69_238_6033-10	323	10	4
Aeromonas hydrophila strain 50_AHYD 69_238_6033	+	MtrC_TIGR03507.hmm	NZ_JVES01000041.1_7-Aeromonas_hydrophila_strain_50_AHYD_69_238_6033-10	704	10	4
Aeromonas hydrophila strain 50_AHYD 69_238_6033	-	NZ_JVES01000041.1_8-Aeromonas_hydrophila_strain_50_AHYD_69_238_6033-2	NZ_JVES01000041.1_8-Aeromonas_hydrophila_strain_50_AHYD_69_238_6033-2	203	2	4
Aeromonas hydrophila strain 50_AHYD 69_238_6033	-	NZ_JVES01000041.1_9-Aeromonas_hydrophila_strain_50_AHYD_69_238_6033-5	NZ_JVES01000041.1_9-Aeromonas_hydrophila_strain_50_AHYD_69_238_6033-5	209	5	4
Aeromonas hydrophila strain 50_AHYD 69_238_6033	-	NZ_JVES01000041.1_10-Aeromonas_hydrophila_strain_50_AHYD_69_238_6033-0	NZ_JVES01000041.1_10-Aeromonas_hydrophila_strain_50_AHYD_69_238_6033-0	222	0	4
##############################################
Aeromonas hydrophila strain 52_AHYD 330_32546_616031	+	MtrB_TIGR03509.hmm	NZ_JVDW01000021.1_5-Aeromonas_hydrophila_strain_52_AHYD_330_32546_616031-0	663	0	4
Aeromonas hydrophila strain 52_AHYD 330_32546_616031	+	MtoA.hmm	NZ_JVDW01000021.1_6-Aeromonas_hydrophila_strain_52_AHYD_330_32546_616031-10	323	10	4
Aeromonas hydrophila strain 52_AHYD 330_32546_616031	+	MtrC_TIGR03507.hmm	NZ_JVDW01000021.1_7-Aeromonas_hydrophila_strain_52_AHYD_330_32546_616031-10	704	10	4
Aeromonas hydrophila strain 52_AHYD 330_32546_616031	-	NZ_JVDW01000021.1_8-Aeromonas_hydrophila_strain_52_AHYD_330_32546_616031-2	NZ_JVDW01000021.1_8-Aeromonas_hydrophila_strain_52_AHYD_330_32546_616031-2	203	2	4
Aeromonas hydrophila strain 52_AHYD 330_32546_616031	-	NZ_JVDW01000021.1_9-Aeromonas_hydrophila_strain_52_AHYD_330_32546_616031-5	NZ_JVDW01000021.1_9-Aeromonas_hydrophila_strain_52_AHYD_330_32546_616031-5	209	5	4
Aeromonas hydrophila strain 52_AHYD 330_32546_616031	-	NZ_JVDW01000021.1_10-Aeromonas_hydrophila_strain_52_AHYD_330_32546_616031-0	NZ_JVDW01000021.1_10-Aeromonas_hydrophila_strain_52_AHYD_330_32546_616031-0	222	0	4
##############################################
Aeromonas hydrophila strain 53_AHYD 12_3783_201012	-	NZ_JVDL01000056.1_2-Aeromonas_hydrophila_strain_53_AHYD_12_3783_201012-0	NZ_JVDL01000056.1_2-Aeromonas_hydrophila_strain_53_AHYD_12_3783_201012-0	222	0	4
Aeromonas hydrophila strain 53_AHYD 12_3783_201012	-	NZ_JVDL01000056.1_3-Aeromonas_hydrophila_strain_53_AHYD_12_3783_201012-5	NZ_JVDL01000056.1_3-Aeromonas_hydrophila_strain_53_AHYD_12_3783_201012-5	209	5	4
Aeromonas hydrophila strain 53_AHYD 12_3783_201012	-	NZ_JVDL01000056.1_4-Aeromonas_hydrophila_strain_53_AHYD_12_3783_201012-2	NZ_JVDL01000056.1_4-Aeromonas_hydrophila_strain_53_AHYD_12_3783_201012-2	203	2	4
Aeromonas hydrophila strain 53_AHYD 12_3783_201012	+	MtrC_TIGR03507.hmm	NZ_JVDL01000056.1_5-Aeromonas_hydrophila_strain_53_AHYD_12_3783_201012-10	704	10	4
Aeromonas hydrophila strain 53_AHYD 12_3783_201012	+	MtoA.hmm	NZ_JVDL01000056.1_6-Aeromonas_hydrophila_strain_53_AHYD_12_3783_201012-10	323	10	4
Aeromonas hydrophila strain 53_AHYD 12_3783_201012	+	MtrB_TIGR03509.hmm	NZ_JVDL01000056.1_7-Aeromonas_hydrophila_strain_53_AHYD_12_3783_201012-0	663	0	4
##############################################
Aeromonas hydrophila strain 56_AHYD 65_238_2938	+	MtrB_TIGR03509.hmm	NZ_JVCD01000035.1_5-Aeromonas_hydrophila_strain_56_AHYD_65_238_2938-0	663	0	4
Aeromonas hydrophila strain 56_AHYD 65_238_2938	+	MtoA.hmm	NZ_JVCD01000035.1_6-Aeromonas_hydrophila_strain_56_AHYD_65_238_2938-10	323	10	4
Aeromonas hydrophila strain 56_AHYD 65_238_2938	+	MtrC_TIGR03507.hmm	NZ_JVCD01000035.1_7-Aeromonas_hydrophila_strain_56_AHYD_65_238_2938-10	704	10	4
Aeromonas hydrophila strain 56_AHYD 65_238_2938	-	NZ_JVCD01000035.1_8-Aeromonas_hydrophila_strain_56_AHYD_65_238_2938-2	NZ_JVCD01000035.1_8-Aeromonas_hydrophila_strain_56_AHYD_65_238_2938-2	203	2	4
Aeromonas hydrophila strain 56_AHYD 65_238_2938	-	NZ_JVCD01000035.1_9-Aeromonas_hydrophila_strain_56_AHYD_65_238_2938-5	NZ_JVCD01000035.1_9-Aeromonas_hydrophila_strain_56_AHYD_65_238_2938-5	209	5	4
Aeromonas hydrophila strain 56_AHYD 65_238_2938	-	NZ_JVCD01000035.1_10-Aeromonas_hydrophila_strain_56_AHYD_65_238_2938-0	NZ_JVCD01000035.1_10-Aeromonas_hydrophila_strain_56_AHYD_65_238_2938-0	222	0	4
##############################################
Aeromonas hydrophila strain A-1 1	+	MtrB_TIGR03509.hmm	NZ_JACLAO010000001.1_872-Aeromonas_hydrophila_strain_A-1_1-0	663	0	4
Aeromonas hydrophila strain A-1 1	+	MtoA.hmm	NZ_JACLAO010000001.1_873-Aeromonas_hydrophila_strain_A-1_1-10	323	10	4
Aeromonas hydrophila strain A-1 1	+	MtrC_TIGR03507.hmm	NZ_JACLAO010000001.1_874-Aeromonas_hydrophila_strain_A-1_1-10	704	10	4
Aeromonas hydrophila strain A-1 1	-	NZ_JACLAO010000001.1_875-Aeromonas_hydrophila_strain_A-1_1-2	NZ_JACLAO010000001.1_875-Aeromonas_hydrophila_strain_A-1_1-2	203	2	4
Aeromonas hydrophila strain A-1 1	-	NZ_JACLAO010000001.1_876-Aeromonas_hydrophila_strain_A-1_1-5	NZ_JACLAO010000001.1_876-Aeromonas_hydrophila_strain_A-1_1-5	209	5	4
Aeromonas hydrophila strain A-1 1	-	NZ_JACLAO010000001.1_877-Aeromonas_hydrophila_strain_A-1_1-0	NZ_JACLAO010000001.1_877-Aeromonas_hydrophila_strain_A-1_1-0	222	0	4
##############################################
Aeromonas hydrophila strain ARS-131-14 2081_S2_L001_R1_001_contig_1	-	NZ_NKXB01000011.1_51-Aeromonas_hydrophila_strain_ARS-131-14_2081_S2_L001_R1_001_contig_1-0	NZ_NKXB01000011.1_51-Aeromonas_hydrophila_strain_ARS-131-14_2081_S2_L001_R1_001_contig_1-0	222	0	4
Aeromonas hydrophila strain ARS-131-14 2081_S2_L001_R1_001_contig_1	-	NZ_NKXB01000011.1_52-Aeromonas_hydrophila_strain_ARS-131-14_2081_S2_L001_R1_001_contig_1-5	NZ_NKXB01000011.1_52-Aeromonas_hydrophila_strain_ARS-131-14_2081_S2_L001_R1_001_contig_1-5	209	5	4
Aeromonas hydrophila strain ARS-131-14 2081_S2_L001_R1_001_contig_1	-	NZ_NKXB01000011.1_53-Aeromonas_hydrophila_strain_ARS-131-14_2081_S2_L001_R1_001_contig_1-2	NZ_NKXB01000011.1_53-Aeromonas_hydrophila_strain_ARS-131-14_2081_S2_L001_R1_001_contig_1-2	203	2	4
Aeromonas hydrophila strain ARS-131-14 2081_S2_L001_R1_001_contig_1	+	MtrC_TIGR03507.hmm	NZ_NKXB01000011.1_54-Aeromonas_hydrophila_strain_ARS-131-14_2081_S2_L001_R1_001_contig_1-10	704	10	4
Aeromonas hydrophila strain ARS-131-14 2081_S2_L001_R1_001_contig_1	+	MtoA.hmm	NZ_NKXB01000011.1_55-Aeromonas_hydrophila_strain_ARS-131-14_2081_S2_L001_R1_001_contig_1-10	323	10	4
Aeromonas hydrophila strain ARS-131-14 2081_S2_L001_R1_001_contig_1	+	MtrB_TIGR03509.hmm	NZ_NKXB01000011.1_56-Aeromonas_hydrophila_strain_ARS-131-14_2081_S2_L001_R1_001_contig_1-0	663	0	4
##############################################
Aeromonas hydrophila strain ATCC 7966 SAMN17101835_1	+	MtrB_TIGR03509.hmm	NZ_JAGDEM010000002.1_704-Aeromonas_hydrophila_strain_ATCC_7966_SAMN17101835_1-0	663	0	4
Aeromonas hydrophila strain ATCC 7966 SAMN17101835_1	+	MtoA.hmm	NZ_JAGDEM010000002.1_705-Aeromonas_hydrophila_strain_ATCC_7966_SAMN17101835_1-10	323	10	4
Aeromonas hydrophila strain ATCC 7966 SAMN17101835_1	+	MtrC_TIGR03507.hmm	NZ_JAGDEM010000002.1_706-Aeromonas_hydrophila_strain_ATCC_7966_SAMN17101835_1-10	704	10	4
Aeromonas hydrophila strain ATCC 7966 SAMN17101835_1	-	NZ_JAGDEM010000002.1_707-Aeromonas_hydrophila_strain_ATCC_7966_SAMN17101835_1-2	NZ_JAGDEM010000002.1_707-Aeromonas_hydrophila_strain_ATCC_7966_SAMN17101835_1-2	203	2	4
Aeromonas hydrophila strain ATCC 7966 SAMN17101835_1	-	NZ_JAGDEM010000002.1_708-Aeromonas_hydrophila_strain_ATCC_7966_SAMN17101835_1-5	NZ_JAGDEM010000002.1_708-Aeromonas_hydrophila_strain_ATCC_7966_SAMN17101835_1-5	209	5	4
Aeromonas hydrophila strain ATCC 7966 SAMN17101835_1	-	NZ_JAGDEM010000002.1_709-Aeromonas_hydrophila_strain_ATCC_7966_SAMN17101835_1-0	NZ_JAGDEM010000002.1_709-Aeromonas_hydrophila_strain_ATCC_7966_SAMN17101835_1-0	222	0	4
##############################################
Aeromonas hydrophila strain Aer_Brac46 Aer_Brac46_1	+	MtrB_TIGR03509.hmm	NZ_JAABKI010000007.1_168-Aeromonas_hydrophila_strain_Aer_Brac46_Aer_Brac46_1-0	663	0	4
Aeromonas hydrophila strain Aer_Brac46 Aer_Brac46_1	+	MtoA.hmm	NZ_JAABKI010000007.1_169-Aeromonas_hydrophila_strain_Aer_Brac46_Aer_Brac46_1-10	323	10	4
Aeromonas hydrophila strain Aer_Brac46 Aer_Brac46_1	+	MtrC_TIGR03507.hmm	NZ_JAABKI010000007.1_170-Aeromonas_hydrophila_strain_Aer_Brac46_Aer_Brac46_1-10	704	10	4
Aeromonas hydrophila strain Aer_Brac46 Aer_Brac46_1	-	NZ_JAABKI010000007.1_171-Aeromonas_hydrophila_strain_Aer_Brac46_Aer_Brac46_1-2	NZ_JAABKI010000007.1_171-Aeromonas_hydrophila_strain_Aer_Brac46_Aer_Brac46_1-2	203	2	4
Aeromonas hydrophila strain Aer_Brac46 Aer_Brac46_1	-	NZ_JAABKI010000007.1_172-Aeromonas_hydrophila_strain_Aer_Brac46_Aer_Brac46_1-5	NZ_JAABKI010000007.1_172-Aeromonas_hydrophila_strain_Aer_Brac46_Aer_Brac46_1-5	209	5	4
Aeromonas hydrophila strain Aer_Brac46 Aer_Brac46_1	-	NZ_JAABKI010000007.1_173-Aeromonas_hydrophila_strain_Aer_Brac46_Aer_Brac46_1-0	NZ_JAABKI010000007.1_173-Aeromonas_hydrophila_strain_Aer_Brac46_Aer_Brac46_1-0	222	0	4
##############################################
Aeromonas hydrophila strain Aer_On1M 1_size1247734	+	MtrB_TIGR03509.hmm	NZ_JAADJN010000001.1_783-Aeromonas_hydrophila_strain_Aer_On1M_1_size1247734-0	663	0	4
Aeromonas hydrophila strain Aer_On1M 1_size1247734	+	MtoA.hmm	NZ_JAADJN010000001.1_784-Aeromonas_hydrophila_strain_Aer_On1M_1_size1247734-10	323	10	4
Aeromonas hydrophila strain Aer_On1M 1_size1247734	+	MtrC_TIGR03507.hmm	NZ_JAADJN010000001.1_785-Aeromonas_hydrophila_strain_Aer_On1M_1_size1247734-10	704	10	4
Aeromonas hydrophila strain Aer_On1M 1_size1247734	-	NZ_JAADJN010000001.1_786-Aeromonas_hydrophila_strain_Aer_On1M_1_size1247734-2	NZ_JAADJN010000001.1_786-Aeromonas_hydrophila_strain_Aer_On1M_1_size1247734-2	203	2	4
Aeromonas hydrophila strain Aer_On1M 1_size1247734	-	NZ_JAADJN010000001.1_787-Aeromonas_hydrophila_strain_Aer_On1M_1_size1247734-5	NZ_JAADJN010000001.1_787-Aeromonas_hydrophila_strain_Aer_On1M_1_size1247734-5	209	5	4
Aeromonas hydrophila strain Aer_On1M 1_size1247734	-	NZ_JAADJN010000001.1_788-Aeromonas_hydrophila_strain_Aer_On1M_1_size1247734-0	NZ_JAADJN010000001.1_788-Aeromonas_hydrophila_strain_Aer_On1M_1_size1247734-0	222	0	4
##############################################
Aeromonas hydrophila strain Ah DBHS101	-	NZ_NADM01000018.1_393-Aeromonas_hydrophila_strain_Ah_DBHS101-0	NZ_NADM01000018.1_393-Aeromonas_hydrophila_strain_Ah_DBHS101-0	222	0	4
Aeromonas hydrophila strain Ah DBHS101	-	NZ_NADM01000018.1_394-Aeromonas_hydrophila_strain_Ah_DBHS101-5	NZ_NADM01000018.1_394-Aeromonas_hydrophila_strain_Ah_DBHS101-5	209	5	4
Aeromonas hydrophila strain Ah DBHS101	-	NZ_NADM01000018.1_395-Aeromonas_hydrophila_strain_Ah_DBHS101-2	NZ_NADM01000018.1_395-Aeromonas_hydrophila_strain_Ah_DBHS101-2	203	2	4
Aeromonas hydrophila strain Ah DBHS101	+	MtrC_TIGR03507.hmm	NZ_NADM01000018.1_396-Aeromonas_hydrophila_strain_Ah_DBHS101-10	704	10	4
Aeromonas hydrophila strain Ah DBHS101	+	MtoA.hmm	NZ_NADM01000018.1_397-Aeromonas_hydrophila_strain_Ah_DBHS101-10	323	10	4
Aeromonas hydrophila strain Ah DBHS101	+	MtrB_TIGR03509.hmm	NZ_NADM01000018.1_398-Aeromonas_hydrophila_strain_Ah_DBHS101-0	663	0	4
##############################################
Aeromonas hydrophila strain B-2 1	-	NZ_JACLAM010000001.1_707-Aeromonas_hydrophila_strain_B-2_1-0	NZ_JACLAM010000001.1_707-Aeromonas_hydrophila_strain_B-2_1-0	222	0	4
Aeromonas hydrophila strain B-2 1	-	NZ_JACLAM010000001.1_708-Aeromonas_hydrophila_strain_B-2_1-5	NZ_JACLAM010000001.1_708-Aeromonas_hydrophila_strain_B-2_1-5	209	5	4
Aeromonas hydrophila strain B-2 1	-	NZ_JACLAM010000001.1_709-Aeromonas_hydrophila_strain_B-2_1-2	NZ_JACLAM010000001.1_709-Aeromonas_hydrophila_strain_B-2_1-2	203	2	4
Aeromonas hydrophila strain B-2 1	+	MtrC_TIGR03507.hmm	NZ_JACLAM010000001.1_710-Aeromonas_hydrophila_strain_B-2_1-10	704	10	4
Aeromonas hydrophila strain B-2 1	+	MtoA.hmm	NZ_JACLAM010000001.1_711-Aeromonas_hydrophila_strain_B-2_1-10	323	10	4
Aeromonas hydrophila strain B-2 1	+	MtrB_TIGR03509.hmm	NZ_JACLAM010000001.1_712-Aeromonas_hydrophila_strain_B-2_1-0	663	0	4
##############################################
Aeromonas hydrophila strain BAQ071013-136 JG1514_contig_1	-	NZ_NKWV01000058.1_9-Aeromonas_hydrophila_strain_BAQ071013-136_JG1514_contig_1-0	NZ_NKWV01000058.1_9-Aeromonas_hydrophila_strain_BAQ071013-136_JG1514_contig_1-0	222	0	4
Aeromonas hydrophila strain BAQ071013-136 JG1514_contig_1	-	NZ_NKWV01000058.1_10-Aeromonas_hydrophila_strain_BAQ071013-136_JG1514_contig_1-5	NZ_NKWV01000058.1_10-Aeromonas_hydrophila_strain_BAQ071013-136_JG1514_contig_1-5	209	5	4
Aeromonas hydrophila strain BAQ071013-136 JG1514_contig_1	-	NZ_NKWV01000058.1_11-Aeromonas_hydrophila_strain_BAQ071013-136_JG1514_contig_1-2	NZ_NKWV01000058.1_11-Aeromonas_hydrophila_strain_BAQ071013-136_JG1514_contig_1-2	203	2	4
Aeromonas hydrophila strain BAQ071013-136 JG1514_contig_1	+	MtrC_TIGR03507.hmm	NZ_NKWV01000058.1_12-Aeromonas_hydrophila_strain_BAQ071013-136_JG1514_contig_1-10	704	10	4
Aeromonas hydrophila strain BAQ071013-136 JG1514_contig_1	+	MtoA.hmm	NZ_NKWV01000058.1_13-Aeromonas_hydrophila_strain_BAQ071013-136_JG1514_contig_1-10	323	10	4
Aeromonas hydrophila strain BAQ071013-136 JG1514_contig_1	+	MtrB_TIGR03509.hmm	NZ_NKWV01000058.1_14-Aeromonas_hydrophila_strain_BAQ071013-136_JG1514_contig_1-0	663	0	4
##############################################
Aeromonas hydrophila strain BSK-10 H10.all.1__paired__contig_2	+	MtrB_TIGR03509.hmm	NZ_NBOV01000010.1_763-Aeromonas_hydrophila_strain_BSK-10_H10.all.1__paired__contig_2-0	663	0	4
Aeromonas hydrophila strain BSK-10 H10.all.1__paired__contig_2	+	MtoA.hmm	NZ_NBOV01000010.1_764-Aeromonas_hydrophila_strain_BSK-10_H10.all.1__paired__contig_2-10	323	10	4
Aeromonas hydrophila strain BSK-10 H10.all.1__paired__contig_2	+	MtrC_TIGR03507.hmm	NZ_NBOV01000010.1_765-Aeromonas_hydrophila_strain_BSK-10_H10.all.1__paired__contig_2-10	704	10	4
Aeromonas hydrophila strain BSK-10 H10.all.1__paired__contig_2	-	NZ_NBOV01000010.1_766-Aeromonas_hydrophila_strain_BSK-10_H10.all.1__paired__contig_2-2	NZ_NBOV01000010.1_766-Aeromonas_hydrophila_strain_BSK-10_H10.all.1__paired__contig_2-2	203	2	4
Aeromonas hydrophila strain BSK-10 H10.all.1__paired__contig_2	-	NZ_NBOV01000010.1_767-Aeromonas_hydrophila_strain_BSK-10_H10.all.1__paired__contig_2-5	NZ_NBOV01000010.1_767-Aeromonas_hydrophila_strain_BSK-10_H10.all.1__paired__contig_2-5	209	5	4
Aeromonas hydrophila strain BSK-10 H10.all.1__paired__contig_2	-	NZ_NBOV01000010.1_768-Aeromonas_hydrophila_strain_BSK-10_H10.all.1__paired__contig_2-0	NZ_NBOV01000010.1_768-Aeromonas_hydrophila_strain_BSK-10_H10.all.1__paired__contig_2-0	222	0	4
##############################################
Aeromonas hydrophila strain Brac54 Aer_Brac54_1	+	MtrB_TIGR03509.hmm	NZ_JAABKF010000001.1_691-Aeromonas_hydrophila_strain_Brac54_Aer_Brac54_1-0	663	0	4
Aeromonas hydrophila strain Brac54 Aer_Brac54_1	+	MtoA.hmm	NZ_JAABKF010000001.1_692-Aeromonas_hydrophila_strain_Brac54_Aer_Brac54_1-10	323	10	4
Aeromonas hydrophila strain Brac54 Aer_Brac54_1	+	MtrC_TIGR03507.hmm	NZ_JAABKF010000001.1_693-Aeromonas_hydrophila_strain_Brac54_Aer_Brac54_1-10	704	10	4
Aeromonas hydrophila strain Brac54 Aer_Brac54_1	-	NZ_JAABKF010000001.1_694-Aeromonas_hydrophila_strain_Brac54_Aer_Brac54_1-2	NZ_JAABKF010000001.1_694-Aeromonas_hydrophila_strain_Brac54_Aer_Brac54_1-2	203	2	4
Aeromonas hydrophila strain Brac54 Aer_Brac54_1	-	NZ_JAABKF010000001.1_695-Aeromonas_hydrophila_strain_Brac54_Aer_Brac54_1-5	NZ_JAABKF010000001.1_695-Aeromonas_hydrophila_strain_Brac54_Aer_Brac54_1-5	209	5	4
Aeromonas hydrophila strain Brac54 Aer_Brac54_1	-	NZ_JAABKF010000001.1_696-Aeromonas_hydrophila_strain_Brac54_Aer_Brac54_1-0	NZ_JAABKF010000001.1_696-Aeromonas_hydrophila_strain_Brac54_Aer_Brac54_1-0	221	0	4
##############################################
Aeromonas hydrophila strain CN17A0055	+	MtrB_TIGR03509.hmm	NZ_JAEHHS010000002.1_668-Aeromonas_hydrophila_strain_CN17A0055-0	663	0	4
Aeromonas hydrophila strain CN17A0055	+	MtoA.hmm	NZ_JAEHHS010000002.1_669-Aeromonas_hydrophila_strain_CN17A0055-10	323	10	4
Aeromonas hydrophila strain CN17A0055	+	MtrC_TIGR03507.hmm	NZ_JAEHHS010000002.1_670-Aeromonas_hydrophila_strain_CN17A0055-10	704	10	4
Aeromonas hydrophila strain CN17A0055	-	NZ_JAEHHS010000002.1_671-Aeromonas_hydrophila_strain_CN17A0055-2	NZ_JAEHHS010000002.1_671-Aeromonas_hydrophila_strain_CN17A0055-2	203	2	4
Aeromonas hydrophila strain CN17A0055	-	NZ_JAEHHS010000002.1_672-Aeromonas_hydrophila_strain_CN17A0055-5	NZ_JAEHHS010000002.1_672-Aeromonas_hydrophila_strain_CN17A0055-5	209	5	4
Aeromonas hydrophila strain CN17A0055	-	NZ_JAEHHS010000002.1_673-Aeromonas_hydrophila_strain_CN17A0055-0	NZ_JAEHHS010000002.1_673-Aeromonas_hydrophila_strain_CN17A0055-0	222	0	4
##############################################
Aeromonas hydrophila strain CN17A0062	+	MtrB_TIGR03509.hmm	NZ_JAEHHP010000003.1_668-Aeromonas_hydrophila_strain_CN17A0062-0	663	0	4
Aeromonas hydrophila strain CN17A0062	+	MtoA.hmm	NZ_JAEHHP010000003.1_669-Aeromonas_hydrophila_strain_CN17A0062-10	323	10	4
Aeromonas hydrophila strain CN17A0062	+	MtrC_TIGR03507.hmm	NZ_JAEHHP010000003.1_670-Aeromonas_hydrophila_strain_CN17A0062-10	704	10	4
Aeromonas hydrophila strain CN17A0062	-	NZ_JAEHHP010000003.1_671-Aeromonas_hydrophila_strain_CN17A0062-2	NZ_JAEHHP010000003.1_671-Aeromonas_hydrophila_strain_CN17A0062-2	203	2	4
Aeromonas hydrophila strain CN17A0062	-	NZ_JAEHHP010000003.1_672-Aeromonas_hydrophila_strain_CN17A0062-5	NZ_JAEHHP010000003.1_672-Aeromonas_hydrophila_strain_CN17A0062-5	209	5	4
Aeromonas hydrophila strain CN17A0062	-	NZ_JAEHHP010000003.1_673-Aeromonas_hydrophila_strain_CN17A0062-0	NZ_JAEHHP010000003.1_673-Aeromonas_hydrophila_strain_CN17A0062-0	222	0	4
##############################################
Aeromonas hydrophila strain CN17A0078	+	MtrB_TIGR03509.hmm	NZ_JAEHJS010000001.1_722-Aeromonas_hydrophila_strain_CN17A0078-0	663	0	4
Aeromonas hydrophila strain CN17A0078	+	MtoA.hmm	NZ_JAEHJS010000001.1_723-Aeromonas_hydrophila_strain_CN17A0078-10	323	10	4
Aeromonas hydrophila strain CN17A0078	+	MtrC_TIGR03507.hmm	NZ_JAEHJS010000001.1_724-Aeromonas_hydrophila_strain_CN17A0078-10	704	10	4
Aeromonas hydrophila strain CN17A0078	-	NZ_JAEHJS010000001.1_725-Aeromonas_hydrophila_strain_CN17A0078-2	NZ_JAEHJS010000001.1_725-Aeromonas_hydrophila_strain_CN17A0078-2	203	2	4
Aeromonas hydrophila strain CN17A0078	-	NZ_JAEHJS010000001.1_726-Aeromonas_hydrophila_strain_CN17A0078-5	NZ_JAEHJS010000001.1_726-Aeromonas_hydrophila_strain_CN17A0078-5	209	5	4
Aeromonas hydrophila strain CN17A0078	-	NZ_JAEHJS010000001.1_727-Aeromonas_hydrophila_strain_CN17A0078-0	NZ_JAEHJS010000001.1_727-Aeromonas_hydrophila_strain_CN17A0078-0	83	0	4
##############################################
Aeromonas hydrophila strain CN17A0134	-	NZ_JAEHIV010000010.1_64-Aeromonas_hydrophila_strain_CN17A0134-0	NZ_JAEHIV010000010.1_64-Aeromonas_hydrophila_strain_CN17A0134-0	222	0	4
Aeromonas hydrophila strain CN17A0134	-	NZ_JAEHIV010000010.1_65-Aeromonas_hydrophila_strain_CN17A0134-5	NZ_JAEHIV010000010.1_65-Aeromonas_hydrophila_strain_CN17A0134-5	209	5	4
Aeromonas hydrophila strain CN17A0134	-	NZ_JAEHIV010000010.1_66-Aeromonas_hydrophila_strain_CN17A0134-2	NZ_JAEHIV010000010.1_66-Aeromonas_hydrophila_strain_CN17A0134-2	203	2	4
Aeromonas hydrophila strain CN17A0134	+	MtrC_TIGR03507.hmm	NZ_JAEHIV010000010.1_67-Aeromonas_hydrophila_strain_CN17A0134-10	704	10	4
Aeromonas hydrophila strain CN17A0134	+	MtoA.hmm	NZ_JAEHIV010000010.1_68-Aeromonas_hydrophila_strain_CN17A0134-10	323	10	4
Aeromonas hydrophila strain CN17A0134	+	MtrB_TIGR03509.hmm	NZ_JAEHIV010000010.1_69-Aeromonas_hydrophila_strain_CN17A0134-0	663	0	4
##############################################
Aeromonas hydrophila strain CN17A0135	+	MtrB_TIGR03509.hmm	NZ_JAEHIU010000002.1_784-Aeromonas_hydrophila_strain_CN17A0135-0	663	0	4
Aeromonas hydrophila strain CN17A0135	+	MtoA.hmm	NZ_JAEHIU010000002.1_785-Aeromonas_hydrophila_strain_CN17A0135-10	323	10	4
Aeromonas hydrophila strain CN17A0135	+	MtrC_TIGR03507.hmm	NZ_JAEHIU010000002.1_786-Aeromonas_hydrophila_strain_CN17A0135-10	704	10	4
Aeromonas hydrophila strain CN17A0135	-	NZ_JAEHIU010000002.1_787-Aeromonas_hydrophila_strain_CN17A0135-2	NZ_JAEHIU010000002.1_787-Aeromonas_hydrophila_strain_CN17A0135-2	203	2	4
Aeromonas hydrophila strain CN17A0135	-	NZ_JAEHIU010000002.1_788-Aeromonas_hydrophila_strain_CN17A0135-5	NZ_JAEHIU010000002.1_788-Aeromonas_hydrophila_strain_CN17A0135-5	209	5	4
Aeromonas hydrophila strain CN17A0135	-	NZ_JAEHIU010000002.1_789-Aeromonas_hydrophila_strain_CN17A0135-0	NZ_JAEHIU010000002.1_789-Aeromonas_hydrophila_strain_CN17A0135-0	222	0	4
##############################################
Aeromonas hydrophila strain CN17A0136	-	NZ_JAEHIT010000016.1_64-Aeromonas_hydrophila_strain_CN17A0136-0	NZ_JAEHIT010000016.1_64-Aeromonas_hydrophila_strain_CN17A0136-0	222	0	4
Aeromonas hydrophila strain CN17A0136	-	NZ_JAEHIT010000016.1_65-Aeromonas_hydrophila_strain_CN17A0136-5	NZ_JAEHIT010000016.1_65-Aeromonas_hydrophila_strain_CN17A0136-5	209	5	4
Aeromonas hydrophila strain CN17A0136	-	NZ_JAEHIT010000016.1_66-Aeromonas_hydrophila_strain_CN17A0136-2	NZ_JAEHIT010000016.1_66-Aeromonas_hydrophila_strain_CN17A0136-2	203	2	4
Aeromonas hydrophila strain CN17A0136	+	MtrC_TIGR03507.hmm	NZ_JAEHIT010000016.1_67-Aeromonas_hydrophila_strain_CN17A0136-10	704	10	4
Aeromonas hydrophila strain CN17A0136	+	MtoA.hmm	NZ_JAEHIT010000016.1_68-Aeromonas_hydrophila_strain_CN17A0136-10	323	10	4
Aeromonas hydrophila strain CN17A0136	+	MtrB_TIGR03509.hmm	NZ_JAEHIT010000016.1_69-Aeromonas_hydrophila_strain_CN17A0136-0	663	0	4
##############################################
Aeromonas hydrophila strain FDAARGOS_78 scf7180000000014_quiver_pilon	+	MtrB_TIGR03509.hmm	NZ_JTBD02000005.1_738-Aeromonas_hydrophila_strain_FDAARGOS_78_scf7180000000014_quiver_pilon-0	663	0	4
Aeromonas hydrophila strain FDAARGOS_78 scf7180000000014_quiver_pilon	+	MtoA.hmm	NZ_JTBD02000005.1_739-Aeromonas_hydrophila_strain_FDAARGOS_78_scf7180000000014_quiver_pilon-10	323	10	4
Aeromonas hydrophila strain FDAARGOS_78 scf7180000000014_quiver_pilon	+	MtrC_TIGR03507.hmm	NZ_JTBD02000005.1_740-Aeromonas_hydrophila_strain_FDAARGOS_78_scf7180000000014_quiver_pilon-10	704	10	4
Aeromonas hydrophila strain FDAARGOS_78 scf7180000000014_quiver_pilon	-	NZ_JTBD02000005.1_741-Aeromonas_hydrophila_strain_FDAARGOS_78_scf7180000000014_quiver_pilon-2	NZ_JTBD02000005.1_741-Aeromonas_hydrophila_strain_FDAARGOS_78_scf7180000000014_quiver_pilon-2	203	2	4
Aeromonas hydrophila strain FDAARGOS_78 scf7180000000014_quiver_pilon	-	NZ_JTBD02000005.1_742-Aeromonas_hydrophila_strain_FDAARGOS_78_scf7180000000014_quiver_pilon-5	NZ_JTBD02000005.1_742-Aeromonas_hydrophila_strain_FDAARGOS_78_scf7180000000014_quiver_pilon-5	209	5	4
Aeromonas hydrophila strain FDAARGOS_78 scf7180000000014_quiver_pilon	-	NZ_JTBD02000005.1_743-Aeromonas_hydrophila_strain_FDAARGOS_78_scf7180000000014_quiver_pilon-0	NZ_JTBD02000005.1_743-Aeromonas_hydrophila_strain_FDAARGOS_78_scf7180000000014_quiver_pilon-0	222	0	4
##############################################
Aeromonas hydrophila strain GTCBM_22 AdGTCBM22_1	-	NZ_JAACMX010000001.1_953-Aeromonas_hydrophila_strain_GTCBM_22_AdGTCBM22_1-0	NZ_JAACMX010000001.1_953-Aeromonas_hydrophila_strain_GTCBM_22_AdGTCBM22_1-0	222	0	4
Aeromonas hydrophila strain GTCBM_22 AdGTCBM22_1	-	NZ_JAACMX010000001.1_954-Aeromonas_hydrophila_strain_GTCBM_22_AdGTCBM22_1-5	NZ_JAACMX010000001.1_954-Aeromonas_hydrophila_strain_GTCBM_22_AdGTCBM22_1-5	209	5	4
Aeromonas hydrophila strain GTCBM_22 AdGTCBM22_1	-	NZ_JAACMX010000001.1_955-Aeromonas_hydrophila_strain_GTCBM_22_AdGTCBM22_1-2	NZ_JAACMX010000001.1_955-Aeromonas_hydrophila_strain_GTCBM_22_AdGTCBM22_1-2	203	2	4
Aeromonas hydrophila strain GTCBM_22 AdGTCBM22_1	+	MtrC_TIGR03507.hmm	NZ_JAACMX010000001.1_956-Aeromonas_hydrophila_strain_GTCBM_22_AdGTCBM22_1-10	704	10	4
Aeromonas hydrophila strain GTCBM_22 AdGTCBM22_1	+	MtoA.hmm	NZ_JAACMX010000001.1_957-Aeromonas_hydrophila_strain_GTCBM_22_AdGTCBM22_1-10	323	10	4
Aeromonas hydrophila strain GTCBM_22 AdGTCBM22_1	+	MtrB_TIGR03509.hmm	NZ_JAACMX010000001.1_958-Aeromonas_hydrophila_strain_GTCBM_22_AdGTCBM22_1-0	663	0	4
##############################################
Aeromonas hydrophila strain L14f	-	NZ_JWJQ01000004.1_7-Aeromonas_hydrophila_strain_L14f-0	NZ_JWJQ01000004.1_7-Aeromonas_hydrophila_strain_L14f-0	222	0	4
Aeromonas hydrophila strain L14f	-	NZ_JWJQ01000004.1_8-Aeromonas_hydrophila_strain_L14f-5	NZ_JWJQ01000004.1_8-Aeromonas_hydrophila_strain_L14f-5	201	5	4
Aeromonas hydrophila strain L14f	-	NZ_JWJQ01000004.1_9-Aeromonas_hydrophila_strain_L14f-2	NZ_JWJQ01000004.1_9-Aeromonas_hydrophila_strain_L14f-2	203	2	4
Aeromonas hydrophila strain L14f	+	MtrC_TIGR03507.hmm	NZ_JWJQ01000004.1_10-Aeromonas_hydrophila_strain_L14f-10	704	10	4
Aeromonas hydrophila strain L14f	+	MtoA.hmm	NZ_JWJQ01000004.1_11-Aeromonas_hydrophila_strain_L14f-10	323	10	4
Aeromonas hydrophila strain L14f	+	MtrB_TIGR03509.hmm	NZ_JWJQ01000004.1_12-Aeromonas_hydrophila_strain_L14f-0	663	0	4
##############################################
Aeromonas hydrophila strain LZ-MG14	-	NZ_JAANAW010000004.1_572-Aeromonas_hydrophila_strain_LZ-MG14-0	NZ_JAANAW010000004.1_572-Aeromonas_hydrophila_strain_LZ-MG14-0	222	0	4
Aeromonas hydrophila strain LZ-MG14	-	NZ_JAANAW010000004.1_573-Aeromonas_hydrophila_strain_LZ-MG14-5	NZ_JAANAW010000004.1_573-Aeromonas_hydrophila_strain_LZ-MG14-5	209	5	4
Aeromonas hydrophila strain LZ-MG14	-	NZ_JAANAW010000004.1_574-Aeromonas_hydrophila_strain_LZ-MG14-2	NZ_JAANAW010000004.1_574-Aeromonas_hydrophila_strain_LZ-MG14-2	203	2	4
Aeromonas hydrophila strain LZ-MG14	+	MtrC_TIGR03507.hmm	NZ_JAANAW010000004.1_575-Aeromonas_hydrophila_strain_LZ-MG14-10	704	10	4
Aeromonas hydrophila strain LZ-MG14	+	MtoA.hmm	NZ_JAANAW010000004.1_576-Aeromonas_hydrophila_strain_LZ-MG14-10	323	10	4
Aeromonas hydrophila strain LZ-MG14	+	MtrB_TIGR03509.hmm	NZ_JAANAW010000004.1_577-Aeromonas_hydrophila_strain_LZ-MG14-0	663	0	4
##############################################
Aeromonas hydrophila strain M013	+	MtrB_TIGR03509.hmm	NZ_JRWS01000016.1_19-Aeromonas_hydrophila_strain_M013-0	663	0	4
Aeromonas hydrophila strain M013	+	MtoA.hmm	NZ_JRWS01000016.1_20-Aeromonas_hydrophila_strain_M013-10	323	10	4
Aeromonas hydrophila strain M013	+	MtrC_TIGR03507.hmm	NZ_JRWS01000016.1_21-Aeromonas_hydrophila_strain_M013-10	704	10	4
Aeromonas hydrophila strain M013	-	NZ_JRWS01000016.1_22-Aeromonas_hydrophila_strain_M013-2	NZ_JRWS01000016.1_22-Aeromonas_hydrophila_strain_M013-2	203	2	4
Aeromonas hydrophila strain M013	-	NZ_JRWS01000016.1_23-Aeromonas_hydrophila_strain_M013-5	NZ_JRWS01000016.1_23-Aeromonas_hydrophila_strain_M013-5	209	5	4
Aeromonas hydrophila strain M013	-	NZ_JRWS01000016.1_24-Aeromonas_hydrophila_strain_M013-0	NZ_JRWS01000016.1_24-Aeromonas_hydrophila_strain_M013-0	222	0	4
##############################################
Aeromonas hydrophila strain M023	+	MtrB_TIGR03509.hmm	NZ_JSWA01000030.1_21-Aeromonas_hydrophila_strain_M023-0	663	0	3
Aeromonas hydrophila strain M023	+	MtoA.hmm	NZ_JSWA01000030.1_22-Aeromonas_hydrophila_strain_M023-10	323	10	3
Aeromonas hydrophila strain M023	+	MtrC_TIGR03507.hmm	NZ_JSWA01000030.1_23-Aeromonas_hydrophila_strain_M023-10	704	10	3
Aeromonas hydrophila strain M023	-	NZ_JSWA01000030.1_24-Aeromonas_hydrophila_strain_M023-2	NZ_JSWA01000030.1_24-Aeromonas_hydrophila_strain_M023-2	203	2	3
Aeromonas hydrophila strain M023	-	NZ_JSWA01000030.1_27-Aeromonas_hydrophila_strain_M023-0	NZ_JSWA01000030.1_27-Aeromonas_hydrophila_strain_M023-0	222	0	3
##############################################
Aeromonas hydrophila strain M052 M052_trimmed_(paired)_contig_1	+	MtrB_TIGR03509.hmm	NZ_MAKI01000018.1_184-Aeromonas_hydrophila_strain_M052_M052_trimmed_(paired)_contig_1-0	663	0	4
Aeromonas hydrophila strain M052 M052_trimmed_(paired)_contig_1	+	MtoA.hmm	NZ_MAKI01000018.1_185-Aeromonas_hydrophila_strain_M052_M052_trimmed_(paired)_contig_1-10	323	10	4
Aeromonas hydrophila strain M052 M052_trimmed_(paired)_contig_1	+	MtrC_TIGR03507.hmm	NZ_MAKI01000018.1_186-Aeromonas_hydrophila_strain_M052_M052_trimmed_(paired)_contig_1-10	704	10	4
Aeromonas hydrophila strain M052 M052_trimmed_(paired)_contig_1	-	NZ_MAKI01000018.1_187-Aeromonas_hydrophila_strain_M052_M052_trimmed_(paired)_contig_1-2	NZ_MAKI01000018.1_187-Aeromonas_hydrophila_strain_M052_M052_trimmed_(paired)_contig_1-2	203	2	4
Aeromonas hydrophila strain M052 M052_trimmed_(paired)_contig_1	-	NZ_MAKI01000018.1_188-Aeromonas_hydrophila_strain_M052_M052_trimmed_(paired)_contig_1-5	NZ_MAKI01000018.1_188-Aeromonas_hydrophila_strain_M052_M052_trimmed_(paired)_contig_1-5	209	5	4
Aeromonas hydrophila strain M052 M052_trimmed_(paired)_contig_1	-	NZ_MAKI01000018.1_189-Aeromonas_hydrophila_strain_M052_M052_trimmed_(paired)_contig_1-0	NZ_MAKI01000018.1_189-Aeromonas_hydrophila_strain_M052_M052_trimmed_(paired)_contig_1-0	222	0	4
##############################################
Aeromonas hydrophila strain M053 M053_trimmed_(paired)_contig_1	+	MtrB_TIGR03509.hmm	NZ_MAKJ01000087.1_86-Aeromonas_hydrophila_strain_M053_M053_trimmed_(paired)_contig_1-0	663	0	4
Aeromonas hydrophila strain M053 M053_trimmed_(paired)_contig_1	+	MtoA.hmm	NZ_MAKJ01000087.1_87-Aeromonas_hydrophila_strain_M053_M053_trimmed_(paired)_contig_1-10	323	10	4
Aeromonas hydrophila strain M053 M053_trimmed_(paired)_contig_1	+	MtrC_TIGR03507.hmm	NZ_MAKJ01000087.1_88-Aeromonas_hydrophila_strain_M053_M053_trimmed_(paired)_contig_1-10	704	10	4
Aeromonas hydrophila strain M053 M053_trimmed_(paired)_contig_1	-	NZ_MAKJ01000087.1_89-Aeromonas_hydrophila_strain_M053_M053_trimmed_(paired)_contig_1-2	NZ_MAKJ01000087.1_89-Aeromonas_hydrophila_strain_M053_M053_trimmed_(paired)_contig_1-2	203	2	4
Aeromonas hydrophila strain M053 M053_trimmed_(paired)_contig_1	-	NZ_MAKJ01000087.1_90-Aeromonas_hydrophila_strain_M053_M053_trimmed_(paired)_contig_1-5	NZ_MAKJ01000087.1_90-Aeromonas_hydrophila_strain_M053_M053_trimmed_(paired)_contig_1-5	209	5	4
Aeromonas hydrophila strain M053 M053_trimmed_(paired)_contig_1	-	NZ_MAKJ01000087.1_91-Aeromonas_hydrophila_strain_M053_M053_trimmed_(paired)_contig_1-0	NZ_MAKJ01000087.1_91-Aeromonas_hydrophila_strain_M053_M053_trimmed_(paired)_contig_1-0	222	0	4
##############################################
Aeromonas hydrophila strain M062	+	MtrB_TIGR03509.hmm	NZ_JSXE01000023.1_55-Aeromonas_hydrophila_strain_M062-0	663	0	4
Aeromonas hydrophila strain M062	+	MtoA.hmm	NZ_JSXE01000023.1_56-Aeromonas_hydrophila_strain_M062-10	323	10	4
Aeromonas hydrophila strain M062	+	MtrC_TIGR03507.hmm	NZ_JSXE01000023.1_57-Aeromonas_hydrophila_strain_M062-10	704	10	4
Aeromonas hydrophila strain M062	-	NZ_JSXE01000023.1_58-Aeromonas_hydrophila_strain_M062-2	NZ_JSXE01000023.1_58-Aeromonas_hydrophila_strain_M062-2	203	2	4
Aeromonas hydrophila strain M062	-	NZ_JSXE01000023.1_59-Aeromonas_hydrophila_strain_M062-5	NZ_JSXE01000023.1_59-Aeromonas_hydrophila_strain_M062-5	209	5	4
Aeromonas hydrophila strain M062	-	NZ_JSXE01000023.1_60-Aeromonas_hydrophila_strain_M062-0	NZ_JSXE01000023.1_60-Aeromonas_hydrophila_strain_M062-0	222	0	4
##############################################
Aeromonas hydrophila strain NF1	+	MtrB_TIGR03509.hmm	NZ_JDWB01000009.1_54-Aeromonas_hydrophila_strain_NF1-0	663	0	4
Aeromonas hydrophila strain NF1	+	MtoA.hmm	NZ_JDWB01000009.1_55-Aeromonas_hydrophila_strain_NF1-10	323	10	4
Aeromonas hydrophila strain NF1	+	MtrC_TIGR03507.hmm	NZ_JDWB01000009.1_56-Aeromonas_hydrophila_strain_NF1-10	704	10	4
Aeromonas hydrophila strain NF1	-	NZ_JDWB01000009.1_57-Aeromonas_hydrophila_strain_NF1-2	NZ_JDWB01000009.1_57-Aeromonas_hydrophila_strain_NF1-2	203	2	4
Aeromonas hydrophila strain NF1	-	NZ_JDWB01000009.1_58-Aeromonas_hydrophila_strain_NF1-5	NZ_JDWB01000009.1_58-Aeromonas_hydrophila_strain_NF1-5	209	5	4
Aeromonas hydrophila strain NF1	-	NZ_JDWB01000009.1_59-Aeromonas_hydrophila_strain_NF1-0	NZ_JDWB01000009.1_59-Aeromonas_hydrophila_strain_NF1-0	222	0	4
##############################################
Aeromonas hydrophila strain NF2	-	NZ_JDWC01000053.1_10-Aeromonas_hydrophila_strain_NF2-0	NZ_JDWC01000053.1_10-Aeromonas_hydrophila_strain_NF2-0	222	0	4
Aeromonas hydrophila strain NF2	-	NZ_JDWC01000053.1_11-Aeromonas_hydrophila_strain_NF2-5	NZ_JDWC01000053.1_11-Aeromonas_hydrophila_strain_NF2-5	209	5	4
Aeromonas hydrophila strain NF2	-	NZ_JDWC01000053.1_12-Aeromonas_hydrophila_strain_NF2-2	NZ_JDWC01000053.1_12-Aeromonas_hydrophila_strain_NF2-2	203	2	4
Aeromonas hydrophila strain NF2	+	MtrC_TIGR03507.hmm	NZ_JDWC01000053.1_13-Aeromonas_hydrophila_strain_NF2-10	704	10	4
Aeromonas hydrophila strain NF2	+	MtoA.hmm	NZ_JDWC01000053.1_14-Aeromonas_hydrophila_strain_NF2-10	323	10	4
Aeromonas hydrophila strain NF2	+	MtrB_TIGR03509.hmm	NZ_JDWC01000053.1_15-Aeromonas_hydrophila_strain_NF2-0	416	0	4
##############################################
Aeromonas hydrophila strain PAQ091014-1 2089_S10_L001_R1_001_contig_1	+	MtrB_TIGR03509.hmm	NZ_NKWF01000015.1_63-Aeromonas_hydrophila_strain_PAQ091014-1_2089_S10_L001_R1_001_contig_1-0	663	0	4
Aeromonas hydrophila strain PAQ091014-1 2089_S10_L001_R1_001_contig_1	+	MtoA.hmm	NZ_NKWF01000015.1_64-Aeromonas_hydrophila_strain_PAQ091014-1_2089_S10_L001_R1_001_contig_1-10	323	10	4
Aeromonas hydrophila strain PAQ091014-1 2089_S10_L001_R1_001_contig_1	+	MtrC_TIGR03507.hmm	NZ_NKWF01000015.1_65-Aeromonas_hydrophila_strain_PAQ091014-1_2089_S10_L001_R1_001_contig_1-10	704	10	4
Aeromonas hydrophila strain PAQ091014-1 2089_S10_L001_R1_001_contig_1	-	NZ_NKWF01000015.1_66-Aeromonas_hydrophila_strain_PAQ091014-1_2089_S10_L001_R1_001_contig_1-2	NZ_NKWF01000015.1_66-Aeromonas_hydrophila_strain_PAQ091014-1_2089_S10_L001_R1_001_contig_1-2	203	2	4
Aeromonas hydrophila strain PAQ091014-1 2089_S10_L001_R1_001_contig_1	-	NZ_NKWF01000015.1_67-Aeromonas_hydrophila_strain_PAQ091014-1_2089_S10_L001_R1_001_contig_1-5	NZ_NKWF01000015.1_67-Aeromonas_hydrophila_strain_PAQ091014-1_2089_S10_L001_R1_001_contig_1-5	209	5	4
Aeromonas hydrophila strain PAQ091014-1 2089_S10_L001_R1_001_contig_1	-	NZ_NKWF01000015.1_68-Aeromonas_hydrophila_strain_PAQ091014-1_2089_S10_L001_R1_001_contig_1-0	NZ_NKWF01000015.1_68-Aeromonas_hydrophila_strain_PAQ091014-1_2089_S10_L001_R1_001_contig_1-0	222	0	4
##############################################
Aeromonas hydrophila strain PAQ091014-12 2091_S12_L001_R1_001_contig_1	-	NZ_NKWC01000031.1_9-Aeromonas_hydrophila_strain_PAQ091014-12_2091_S12_L001_R1_001_contig_1-0	NZ_NKWC01000031.1_9-Aeromonas_hydrophila_strain_PAQ091014-12_2091_S12_L001_R1_001_contig_1-0	222	0	4
Aeromonas hydrophila strain PAQ091014-12 2091_S12_L001_R1_001_contig_1	-	NZ_NKWC01000031.1_10-Aeromonas_hydrophila_strain_PAQ091014-12_2091_S12_L001_R1_001_contig_1-5	NZ_NKWC01000031.1_10-Aeromonas_hydrophila_strain_PAQ091014-12_2091_S12_L001_R1_001_contig_1-5	209	5	4
Aeromonas hydrophila strain PAQ091014-12 2091_S12_L001_R1_001_contig_1	-	NZ_NKWC01000031.1_11-Aeromonas_hydrophila_strain_PAQ091014-12_2091_S12_L001_R1_001_contig_1-2	NZ_NKWC01000031.1_11-Aeromonas_hydrophila_strain_PAQ091014-12_2091_S12_L001_R1_001_contig_1-2	203	2	4
Aeromonas hydrophila strain PAQ091014-12 2091_S12_L001_R1_001_contig_1	+	MtrC_TIGR03507.hmm	NZ_NKWC01000031.1_12-Aeromonas_hydrophila_strain_PAQ091014-12_2091_S12_L001_R1_001_contig_1-10	704	10	4
Aeromonas hydrophila strain PAQ091014-12 2091_S12_L001_R1_001_contig_1	+	MtoA.hmm	NZ_NKWC01000031.1_13-Aeromonas_hydrophila_strain_PAQ091014-12_2091_S12_L001_R1_001_contig_1-10	323	10	4
Aeromonas hydrophila strain PAQ091014-12 2091_S12_L001_R1_001_contig_1	+	MtrB_TIGR03509.hmm	NZ_NKWC01000031.1_14-Aeromonas_hydrophila_strain_PAQ091014-12_2091_S12_L001_R1_001_contig_1-0	663	0	4
##############################################
Aeromonas hydrophila strain PAQ091014-21 2082_S3_L001_R1_001_contig_1	-	NZ_NKWA01000010.1_66-Aeromonas_hydrophila_strain_PAQ091014-21_2082_S3_L001_R1_001_contig_1-0	NZ_NKWA01000010.1_66-Aeromonas_hydrophila_strain_PAQ091014-21_2082_S3_L001_R1_001_contig_1-0	222	0	4
Aeromonas hydrophila strain PAQ091014-21 2082_S3_L001_R1_001_contig_1	-	NZ_NKWA01000010.1_67-Aeromonas_hydrophila_strain_PAQ091014-21_2082_S3_L001_R1_001_contig_1-5	NZ_NKWA01000010.1_67-Aeromonas_hydrophila_strain_PAQ091014-21_2082_S3_L001_R1_001_contig_1-5	209	5	4
Aeromonas hydrophila strain PAQ091014-21 2082_S3_L001_R1_001_contig_1	-	NZ_NKWA01000010.1_68-Aeromonas_hydrophila_strain_PAQ091014-21_2082_S3_L001_R1_001_contig_1-2	NZ_NKWA01000010.1_68-Aeromonas_hydrophila_strain_PAQ091014-21_2082_S3_L001_R1_001_contig_1-2	203	2	4
Aeromonas hydrophila strain PAQ091014-21 2082_S3_L001_R1_001_contig_1	+	MtrC_TIGR03507.hmm	NZ_NKWA01000010.1_69-Aeromonas_hydrophila_strain_PAQ091014-21_2082_S3_L001_R1_001_contig_1-10	704	10	4
Aeromonas hydrophila strain PAQ091014-21 2082_S3_L001_R1_001_contig_1	+	MtoA.hmm	NZ_NKWA01000010.1_70-Aeromonas_hydrophila_strain_PAQ091014-21_2082_S3_L001_R1_001_contig_1-10	323	10	4
Aeromonas hydrophila strain PAQ091014-21 2082_S3_L001_R1_001_contig_1	+	MtrB_TIGR03509.hmm	NZ_NKWA01000010.1_71-Aeromonas_hydrophila_strain_PAQ091014-21_2082_S3_L001_R1_001_contig_1-0	663	0	4
##############################################
Aeromonas hydrophila strain PAQ091014-9 2087_S8_L001_R1_001_contig_1	-	NZ_NKWD01000008.1_51-Aeromonas_hydrophila_strain_PAQ091014-9_2087_S8_L001_R1_001_contig_1-0	NZ_NKWD01000008.1_51-Aeromonas_hydrophila_strain_PAQ091014-9_2087_S8_L001_R1_001_contig_1-0	222	0	4
Aeromonas hydrophila strain PAQ091014-9 2087_S8_L001_R1_001_contig_1	-	NZ_NKWD01000008.1_52-Aeromonas_hydrophila_strain_PAQ091014-9_2087_S8_L001_R1_001_contig_1-5	NZ_NKWD01000008.1_52-Aeromonas_hydrophila_strain_PAQ091014-9_2087_S8_L001_R1_001_contig_1-5	209	5	4
Aeromonas hydrophila strain PAQ091014-9 2087_S8_L001_R1_001_contig_1	-	NZ_NKWD01000008.1_53-Aeromonas_hydrophila_strain_PAQ091014-9_2087_S8_L001_R1_001_contig_1-2	NZ_NKWD01000008.1_53-Aeromonas_hydrophila_strain_PAQ091014-9_2087_S8_L001_R1_001_contig_1-2	203	2	4
Aeromonas hydrophila strain PAQ091014-9 2087_S8_L001_R1_001_contig_1	+	MtrC_TIGR03507.hmm	NZ_NKWD01000008.1_54-Aeromonas_hydrophila_strain_PAQ091014-9_2087_S8_L001_R1_001_contig_1-10	704	10	4
Aeromonas hydrophila strain PAQ091014-9 2087_S8_L001_R1_001_contig_1	+	MtoA.hmm	NZ_NKWD01000008.1_55-Aeromonas_hydrophila_strain_PAQ091014-9_2087_S8_L001_R1_001_contig_1-10	323	10	4
Aeromonas hydrophila strain PAQ091014-9 2087_S8_L001_R1_001_contig_1	+	MtrB_TIGR03509.hmm	NZ_NKWD01000008.1_56-Aeromonas_hydrophila_strain_PAQ091014-9_2087_S8_L001_R1_001_contig_1-0	663	0	4
##############################################
Aeromonas hydrophila strain Pi11 Aer_Pi11_1	+	MtrB_TIGR03509.hmm	NZ_JAABKG010000008.1_168-Aeromonas_hydrophila_strain_Pi11_Aer_Pi11_1-0	663	0	4
Aeromonas hydrophila strain Pi11 Aer_Pi11_1	+	MtoA.hmm	NZ_JAABKG010000008.1_169-Aeromonas_hydrophila_strain_Pi11_Aer_Pi11_1-10	323	10	4
Aeromonas hydrophila strain Pi11 Aer_Pi11_1	+	MtrC_TIGR03507.hmm	NZ_JAABKG010000008.1_170-Aeromonas_hydrophila_strain_Pi11_Aer_Pi11_1-10	704	10	4
Aeromonas hydrophila strain Pi11 Aer_Pi11_1	-	NZ_JAABKG010000008.1_171-Aeromonas_hydrophila_strain_Pi11_Aer_Pi11_1-2	NZ_JAABKG010000008.1_171-Aeromonas_hydrophila_strain_Pi11_Aer_Pi11_1-2	203	2	4
Aeromonas hydrophila strain Pi11 Aer_Pi11_1	-	NZ_JAABKG010000008.1_172-Aeromonas_hydrophila_strain_Pi11_Aer_Pi11_1-5	NZ_JAABKG010000008.1_172-Aeromonas_hydrophila_strain_Pi11_Aer_Pi11_1-5	209	5	4
Aeromonas hydrophila strain Pi11 Aer_Pi11_1	-	NZ_JAABKG010000008.1_173-Aeromonas_hydrophila_strain_Pi11_Aer_Pi11_1-0	NZ_JAABKG010000008.1_173-Aeromonas_hydrophila_strain_Pi11_Aer_Pi11_1-0	222	0	4
##############################################
Aeromonas hydrophila strain RB-AH	+	MtrB_TIGR03509.hmm	NZ_JPEH01000001.1_770-Aeromonas_hydrophila_strain_RB-AH-0	663	0	4
Aeromonas hydrophila strain RB-AH	+	MtoA.hmm	NZ_JPEH01000001.1_771-Aeromonas_hydrophila_strain_RB-AH-10	323	10	4
Aeromonas hydrophila strain RB-AH	+	MtrC_TIGR03507.hmm	NZ_JPEH01000001.1_772-Aeromonas_hydrophila_strain_RB-AH-10	704	10	4
Aeromonas hydrophila strain RB-AH	-	NZ_JPEH01000001.1_773-Aeromonas_hydrophila_strain_RB-AH-2	NZ_JPEH01000001.1_773-Aeromonas_hydrophila_strain_RB-AH-2	203	2	4
Aeromonas hydrophila strain RB-AH	-	NZ_JPEH01000001.1_774-Aeromonas_hydrophila_strain_RB-AH-5	NZ_JPEH01000001.1_774-Aeromonas_hydrophila_strain_RB-AH-5	209	5	4
Aeromonas hydrophila strain RB-AH	-	NZ_JPEH01000001.1_775-Aeromonas_hydrophila_strain_RB-AH-0	NZ_JPEH01000001.1_775-Aeromonas_hydrophila_strain_RB-AH-0	222	0	4
##############################################
Aeromonas hydrophila strain RIT668 1	+	MtrB_TIGR03509.hmm	NZ_JABAJN010000016.1_78-Aeromonas_hydrophila_strain_RIT668_1-0	663	0	4
Aeromonas hydrophila strain RIT668 1	+	MtoA.hmm	NZ_JABAJN010000016.1_79-Aeromonas_hydrophila_strain_RIT668_1-10	323	10	4
Aeromonas hydrophila strain RIT668 1	+	MtrC_TIGR03507.hmm	NZ_JABAJN010000016.1_80-Aeromonas_hydrophila_strain_RIT668_1-10	704	10	4
Aeromonas hydrophila strain RIT668 1	-	NZ_JABAJN010000016.1_81-Aeromonas_hydrophila_strain_RIT668_1-2	NZ_JABAJN010000016.1_81-Aeromonas_hydrophila_strain_RIT668_1-2	203	2	4
Aeromonas hydrophila strain RIT668 1	-	NZ_JABAJN010000016.1_82-Aeromonas_hydrophila_strain_RIT668_1-5	NZ_JABAJN010000016.1_82-Aeromonas_hydrophila_strain_RIT668_1-5	209	5	4
Aeromonas hydrophila strain RIT668 1	-	NZ_JABAJN010000016.1_83-Aeromonas_hydrophila_strain_RIT668_1-0	NZ_JABAJN010000016.1_83-Aeromonas_hydrophila_strain_RIT668_1-0	222	0	4
##############################################
Aeromonas hydrophila strain S73-1 C18_1	-	NZ_JAFLWS010000007.1_209-Aeromonas_hydrophila_strain_S73-1_C18_1-0	NZ_JAFLWS010000007.1_209-Aeromonas_hydrophila_strain_S73-1_C18_1-0	222	0	4
Aeromonas hydrophila strain S73-1 C18_1	-	NZ_JAFLWS010000007.1_210-Aeromonas_hydrophila_strain_S73-1_C18_1-5	NZ_JAFLWS010000007.1_210-Aeromonas_hydrophila_strain_S73-1_C18_1-5	209	5	4
Aeromonas hydrophila strain S73-1 C18_1	-	NZ_JAFLWS010000007.1_211-Aeromonas_hydrophila_strain_S73-1_C18_1-2	NZ_JAFLWS010000007.1_211-Aeromonas_hydrophila_strain_S73-1_C18_1-2	203	2	4
Aeromonas hydrophila strain S73-1 C18_1	+	MtrC_TIGR03507.hmm	NZ_JAFLWS010000007.1_212-Aeromonas_hydrophila_strain_S73-1_C18_1-10	704	10	4
Aeromonas hydrophila strain S73-1 C18_1	+	MtoA.hmm	NZ_JAFLWS010000007.1_213-Aeromonas_hydrophila_strain_S73-1_C18_1-10	323	10	4
Aeromonas hydrophila strain S73-1 C18_1	+	MtrB_TIGR03509.hmm	NZ_JAFLWS010000007.1_214-Aeromonas_hydrophila_strain_S73-1_C18_1-0	663	0	4
##############################################
Aeromonas hydrophila strain TN-97-08	+	MtrB_TIGR03509.hmm	NZ_LNUR01000009.1_722-Aeromonas_hydrophila_strain_TN-97-08-0	663	0	4
Aeromonas hydrophila strain TN-97-08	+	MtoA.hmm	NZ_LNUR01000009.1_723-Aeromonas_hydrophila_strain_TN-97-08-10	323	10	4
Aeromonas hydrophila strain TN-97-08	+	MtrC_TIGR03507.hmm	NZ_LNUR01000009.1_724-Aeromonas_hydrophila_strain_TN-97-08-10	704	10	4
Aeromonas hydrophila strain TN-97-08	-	NZ_LNUR01000009.1_725-Aeromonas_hydrophila_strain_TN-97-08-2	NZ_LNUR01000009.1_725-Aeromonas_hydrophila_strain_TN-97-08-2	203	2	4
Aeromonas hydrophila strain TN-97-08	-	NZ_LNUR01000009.1_726-Aeromonas_hydrophila_strain_TN-97-08-5	NZ_LNUR01000009.1_726-Aeromonas_hydrophila_strain_TN-97-08-5	209	5	4
Aeromonas hydrophila strain TN-97-08	-	NZ_LNUR01000009.1_727-Aeromonas_hydrophila_strain_TN-97-08-0	NZ_LNUR01000009.1_727-Aeromonas_hydrophila_strain_TN-97-08-0	222	0	4
##############################################
Aeromonas hydrophila strain TPS-30 TPS30_clean_R1__paired__contig_1	+	MtrB_TIGR03509.hmm	NZ_NBWY01000022.1_767-Aeromonas_hydrophila_strain_TPS-30_TPS30_clean_R1__paired__contig_1-0	665	0	4
Aeromonas hydrophila strain TPS-30 TPS30_clean_R1__paired__contig_1	+	MtoA.hmm	NZ_NBWY01000022.1_768-Aeromonas_hydrophila_strain_TPS-30_TPS30_clean_R1__paired__contig_1-10	323	10	4
Aeromonas hydrophila strain TPS-30 TPS30_clean_R1__paired__contig_1	+	MtrC_TIGR03507.hmm	NZ_NBWY01000022.1_769-Aeromonas_hydrophila_strain_TPS-30_TPS30_clean_R1__paired__contig_1-10	704	10	4
Aeromonas hydrophila strain TPS-30 TPS30_clean_R1__paired__contig_1	-	NZ_NBWY01000022.1_770-Aeromonas_hydrophila_strain_TPS-30_TPS30_clean_R1__paired__contig_1-2	NZ_NBWY01000022.1_770-Aeromonas_hydrophila_strain_TPS-30_TPS30_clean_R1__paired__contig_1-2	203	2	4
Aeromonas hydrophila strain TPS-30 TPS30_clean_R1__paired__contig_1	-	NZ_NBWY01000022.1_771-Aeromonas_hydrophila_strain_TPS-30_TPS30_clean_R1__paired__contig_1-5	NZ_NBWY01000022.1_771-Aeromonas_hydrophila_strain_TPS-30_TPS30_clean_R1__paired__contig_1-5	209	5	4
Aeromonas hydrophila strain TPS-30 TPS30_clean_R1__paired__contig_1	-	NZ_NBWY01000022.1_772-Aeromonas_hydrophila_strain_TPS-30_TPS30_clean_R1__paired__contig_1-0	NZ_NBWY01000022.1_772-Aeromonas_hydrophila_strain_TPS-30_TPS30_clean_R1__paired__contig_1-0	222	0	4
##############################################
Aeromonas hydrophila subsp. hydrophila strain HIa5mS2	+	MtrB_TIGR03509.hmm	NZ_JAFIMN010000004.1_109-Aeromonas_hydrophila_subsp._hydrophila_strain_HIa5mS2-0	663	0	4
Aeromonas hydrophila subsp. hydrophila strain HIa5mS2	+	MtoA.hmm	NZ_JAFIMN010000004.1_110-Aeromonas_hydrophila_subsp._hydrophila_strain_HIa5mS2-10	323	10	4
Aeromonas hydrophila subsp. hydrophila strain HIa5mS2	+	MtrC_TIGR03507.hmm	NZ_JAFIMN010000004.1_111-Aeromonas_hydrophila_subsp._hydrophila_strain_HIa5mS2-10	704	10	4
Aeromonas hydrophila subsp. hydrophila strain HIa5mS2	-	NZ_JAFIMN010000004.1_112-Aeromonas_hydrophila_subsp._hydrophila_strain_HIa5mS2-2	NZ_JAFIMN010000004.1_112-Aeromonas_hydrophila_subsp._hydrophila_strain_HIa5mS2-2	203	2	4
Aeromonas hydrophila subsp. hydrophila strain HIa5mS2	-	NZ_JAFIMN010000004.1_113-Aeromonas_hydrophila_subsp._hydrophila_strain_HIa5mS2-5	NZ_JAFIMN010000004.1_113-Aeromonas_hydrophila_subsp._hydrophila_strain_HIa5mS2-5	209	5	4
Aeromonas hydrophila subsp. hydrophila strain HIa5mS2	-	NZ_JAFIMN010000004.1_114-Aeromonas_hydrophila_subsp._hydrophila_strain_HIa5mS2-0	NZ_JAFIMN010000004.1_114-Aeromonas_hydrophila_subsp._hydrophila_strain_HIa5mS2-0	222	0	4
##############################################
Aeromonas hydrophila subsp. hydrophila strain WCHAH045096 plasmid p1_045096	-	NZ_CP028568.2_2890-Aeromonas_hydrophila_subsp._hydrophila_strain_WCHAH045096_plasmid_p1_045096-0	NZ_CP028568.2_2890-Aeromonas_hydrophila_subsp._hydrophila_strain_WCHAH045096_plasmid_p1_045096-0	222	0	4
Aeromonas hydrophila subsp. hydrophila strain WCHAH045096 plasmid p1_045096	-	NZ_CP028568.2_2891-Aeromonas_hydrophila_subsp._hydrophila_strain_WCHAH045096_plasmid_p1_045096-5	NZ_CP028568.2_2891-Aeromonas_hydrophila_subsp._hydrophila_strain_WCHAH045096_plasmid_p1_045096-5	209	5	4
Aeromonas hydrophila subsp. hydrophila strain WCHAH045096 plasmid p1_045096	-	NZ_CP028568.2_2892-Aeromonas_hydrophila_subsp._hydrophila_strain_WCHAH045096_plasmid_p1_045096-2	NZ_CP028568.2_2892-Aeromonas_hydrophila_subsp._hydrophila_strain_WCHAH045096_plasmid_p1_045096-2	203	2	4
Aeromonas hydrophila subsp. hydrophila strain WCHAH045096 plasmid p1_045096	+	MtrC_TIGR03507.hmm	NZ_CP028568.2_2893-Aeromonas_hydrophila_subsp._hydrophila_strain_WCHAH045096_plasmid_p1_045096-10	704	10	4
Aeromonas hydrophila subsp. hydrophila strain WCHAH045096 plasmid p1_045096	+	MtoA.hmm	NZ_CP028568.2_2894-Aeromonas_hydrophila_subsp._hydrophila_strain_WCHAH045096_plasmid_p1_045096-10	323	10	4
Aeromonas hydrophila subsp. hydrophila strain WCHAH045096 plasmid p1_045096	+	MtrB_TIGR03509.hmm	NZ_CP028568.2_2895-Aeromonas_hydrophila_subsp._hydrophila_strain_WCHAH045096_plasmid_p1_045096-0	663	0	4
##############################################
Aeromonas jandaei strain L14h	-	NZ_JWJR01000012.1_1-Aeromonas_jandaei_strain_L14h-2	NZ_JWJR01000012.1_1-Aeromonas_jandaei_strain_L14h-2	203	2	3
Aeromonas jandaei strain L14h	+	MtrC_TIGR03507.hmm	NZ_JWJR01000012.1_2-Aeromonas_jandaei_strain_L14h-10	704	10	3
Aeromonas jandaei strain L14h	+	MtoA.hmm	NZ_JWJR01000012.1_3-Aeromonas_jandaei_strain_L14h-10	323	10	3
Aeromonas jandaei strain L14h	+	MtrB_TIGR03509.hmm	NZ_JWJR01000012.1_4-Aeromonas_jandaei_strain_L14h-0	663	0	3
##############################################
Aeromonas piscicola strain LMG 24783	+	MtrB_TIGR03509.hmm	NZ_CDBL01000012.1_2-Aeromonas_piscicola_strain_LMG_24783-0	663	0	4
Aeromonas piscicola strain LMG 24783	+	MtoA.hmm	NZ_CDBL01000012.1_3-Aeromonas_piscicola_strain_LMG_24783-10	324	10	4
Aeromonas piscicola strain LMG 24783	+	MtrC_TIGR03507.hmm	NZ_CDBL01000012.1_4-Aeromonas_piscicola_strain_LMG_24783-10	704	10	4
Aeromonas piscicola strain LMG 24783	-	NZ_CDBL01000012.1_5-Aeromonas_piscicola_strain_LMG_24783-2	NZ_CDBL01000012.1_5-Aeromonas_piscicola_strain_LMG_24783-2	203	2	4
Aeromonas piscicola strain LMG 24783	-	NZ_CDBL01000012.1_6-Aeromonas_piscicola_strain_LMG_24783-5	NZ_CDBL01000012.1_6-Aeromonas_piscicola_strain_LMG_24783-5	211	5	4
Aeromonas piscicola strain LMG 24783	-	NZ_CDBL01000012.1_7-Aeromonas_piscicola_strain_LMG_24783-0	NZ_CDBL01000012.1_7-Aeromonas_piscicola_strain_LMG_24783-0	222	0	4
##############################################
Aeromonas popoffii strain CIP 105493	-	NZ_CDBI01000014.1_270-Aeromonas_popoffii_strain_CIP_105493-0	NZ_CDBI01000014.1_270-Aeromonas_popoffii_strain_CIP_105493-0	222	0	4
Aeromonas popoffii strain CIP 105493	-	NZ_CDBI01000014.1_271-Aeromonas_popoffii_strain_CIP_105493-5	NZ_CDBI01000014.1_271-Aeromonas_popoffii_strain_CIP_105493-5	210	5	4
Aeromonas popoffii strain CIP 105493	-	NZ_CDBI01000014.1_272-Aeromonas_popoffii_strain_CIP_105493-2	NZ_CDBI01000014.1_272-Aeromonas_popoffii_strain_CIP_105493-2	203	2	4
Aeromonas popoffii strain CIP 105493	+	MtrC_TIGR03507.hmm	NZ_CDBI01000014.1_273-Aeromonas_popoffii_strain_CIP_105493-10	704	10	4
Aeromonas popoffii strain CIP 105493	+	MtoA.hmm	NZ_CDBI01000014.1_274-Aeromonas_popoffii_strain_CIP_105493-10	324	10	4
Aeromonas popoffii strain CIP 105493	+	MtrB_TIGR03509.hmm	NZ_CDBI01000014.1_275-Aeromonas_popoffii_strain_CIP_105493-0	663	0	4
##############################################
Aeromonas popoffii strain ID682 682_S3_L001_R1_001_(paired)_trimmed_contig_1	-	NZ_JAGRZL010000002.1_15-Aeromonas_popoffii_strain_ID682_682_S3_L001_R1_001_(paired)_trimmed_contig_1-0	NZ_JAGRZL010000002.1_15-Aeromonas_popoffii_strain_ID682_682_S3_L001_R1_001_(paired)_trimmed_contig_1-0	222	0	4
Aeromonas popoffii strain ID682 682_S3_L001_R1_001_(paired)_trimmed_contig_1	-	NZ_JAGRZL010000002.1_16-Aeromonas_popoffii_strain_ID682_682_S3_L001_R1_001_(paired)_trimmed_contig_1-5	NZ_JAGRZL010000002.1_16-Aeromonas_popoffii_strain_ID682_682_S3_L001_R1_001_(paired)_trimmed_contig_1-5	210	5	4
Aeromonas popoffii strain ID682 682_S3_L001_R1_001_(paired)_trimmed_contig_1	-	NZ_JAGRZL010000002.1_17-Aeromonas_popoffii_strain_ID682_682_S3_L001_R1_001_(paired)_trimmed_contig_1-2	NZ_JAGRZL010000002.1_17-Aeromonas_popoffii_strain_ID682_682_S3_L001_R1_001_(paired)_trimmed_contig_1-2	203	2	4
Aeromonas popoffii strain ID682 682_S3_L001_R1_001_(paired)_trimmed_contig_1	+	MtrC_TIGR03507.hmm	NZ_JAGRZL010000002.1_18-Aeromonas_popoffii_strain_ID682_682_S3_L001_R1_001_(paired)_trimmed_contig_1-10	704	10	4
Aeromonas popoffii strain ID682 682_S3_L001_R1_001_(paired)_trimmed_contig_1	+	MtoA.hmm	NZ_JAGRZL010000002.1_19-Aeromonas_popoffii_strain_ID682_682_S3_L001_R1_001_(paired)_trimmed_contig_1-10	324	10	4
Aeromonas popoffii strain ID682 682_S3_L001_R1_001_(paired)_trimmed_contig_1	+	MtrB_TIGR03509.hmm	NZ_JAGRZL010000002.1_20-Aeromonas_popoffii_strain_ID682_682_S3_L001_R1_001_(paired)_trimmed_contig_1-0	663	0	4
##############################################
Aeromonas schubertii strain ATCC 43700	-	NZ_LPUO01000013.1_39-Aeromonas_schubertii_strain_ATCC_43700-0	NZ_LPUO01000013.1_39-Aeromonas_schubertii_strain_ATCC_43700-0	455	0	3
Aeromonas schubertii strain ATCC 43700	-	NZ_LPUO01000013.1_40-Aeromonas_schubertii_strain_ATCC_43700-0	NZ_LPUO01000013.1_40-Aeromonas_schubertii_strain_ATCC_43700-0	205	0	3
Aeromonas schubertii strain ATCC 43700	+	MtrB_TIGR03509.hmm	NZ_LPUO01000013.1_41-Aeromonas_schubertii_strain_ATCC_43700-0	652	0	3
Aeromonas schubertii strain ATCC 43700	+	MtoA.hmm	NZ_LPUO01000013.1_42-Aeromonas_schubertii_strain_ATCC_43700-10	314	10	3
Aeromonas schubertii strain ATCC 43700	+	MtrC_TIGR03507.hmm	NZ_LPUO01000013.1_43-Aeromonas_schubertii_strain_ATCC_43700-10	732	10	3
Aeromonas schubertii strain ATCC 43700	-	NZ_LPUO01000013.1_44-Aeromonas_schubertii_strain_ATCC_43700-2	NZ_LPUO01000013.1_44-Aeromonas_schubertii_strain_ATCC_43700-2	199	2	3
##############################################
Aeromonas schubertii strain CECT 4240	-	NZ_CDDB01000106.1_23-Aeromonas_schubertii_strain_CECT_4240-2	NZ_CDDB01000106.1_23-Aeromonas_schubertii_strain_CECT_4240-2	199	2	3
Aeromonas schubertii strain CECT 4240	+	MtrC_TIGR03507.hmm	NZ_CDDB01000106.1_24-Aeromonas_schubertii_strain_CECT_4240-10	732	10	3
Aeromonas schubertii strain CECT 4240	+	MtoA.hmm	NZ_CDDB01000106.1_25-Aeromonas_schubertii_strain_CECT_4240-10	314	10	3
Aeromonas schubertii strain CECT 4240	+	MtrB_TIGR03509.hmm	NZ_CDDB01000106.1_26-Aeromonas_schubertii_strain_CECT_4240-0	652	0	3
Aeromonas schubertii strain CECT 4240	-	NZ_CDDB01000106.1_27-Aeromonas_schubertii_strain_CECT_4240-0	NZ_CDDB01000106.1_27-Aeromonas_schubertii_strain_CECT_4240-0	205	0	3
Aeromonas schubertii strain CECT 4240	-	NZ_CDDB01000106.1_28-Aeromonas_schubertii_strain_CECT_4240-0	NZ_CDDB01000106.1_28-Aeromonas_schubertii_strain_CECT_4240-0	455	0	3
##############################################
Aeromonas sp. DNRA1	+	MtrB_TIGR03509.hmm	NZ_JABAIU010000002.1_728-Aeromonas_sp._DNRA1-0	663	0	4
Aeromonas sp. DNRA1	+	MtoA.hmm	NZ_JABAIU010000002.1_729-Aeromonas_sp._DNRA1-10	323	10	4
Aeromonas sp. DNRA1	+	MtrC_TIGR03507.hmm	NZ_JABAIU010000002.1_730-Aeromonas_sp._DNRA1-10	704	10	4
Aeromonas sp. DNRA1	-	NZ_JABAIU010000002.1_731-Aeromonas_sp._DNRA1-2	NZ_JABAIU010000002.1_731-Aeromonas_sp._DNRA1-2	203	2	4
Aeromonas sp. DNRA1	-	NZ_JABAIU010000002.1_732-Aeromonas_sp._DNRA1-5	NZ_JABAIU010000002.1_732-Aeromonas_sp._DNRA1-5	205	5	4
Aeromonas sp. DNRA1	-	NZ_JABAIU010000002.1_733-Aeromonas_sp._DNRA1-0	NZ_JABAIU010000002.1_733-Aeromonas_sp._DNRA1-0	222	0	4
##############################################
Aeromonas veronii isolate MGYG-HGUT-01691	+	MtrB_TIGR03509.hmm	NZ_CABLBN010000023.1_25-Aeromonas_veronii_isolate_MGYG-HGUT-01691-0	661	0	4
Aeromonas veronii isolate MGYG-HGUT-01691	+	MtoA.hmm	NZ_CABLBN010000023.1_26-Aeromonas_veronii_isolate_MGYG-HGUT-01691-10	324	10	4
Aeromonas veronii isolate MGYG-HGUT-01691	+	MtrC_TIGR03507.hmm	NZ_CABLBN010000023.1_27-Aeromonas_veronii_isolate_MGYG-HGUT-01691-10	694	10	4
Aeromonas veronii isolate MGYG-HGUT-01691	-	NZ_CABLBN010000023.1_28-Aeromonas_veronii_isolate_MGYG-HGUT-01691-2	NZ_CABLBN010000023.1_28-Aeromonas_veronii_isolate_MGYG-HGUT-01691-2	203	2	4
Aeromonas veronii isolate MGYG-HGUT-01691	-	NZ_CABLBN010000023.1_29-Aeromonas_veronii_isolate_MGYG-HGUT-01691-5	NZ_CABLBN010000023.1_29-Aeromonas_veronii_isolate_MGYG-HGUT-01691-5	206	5	4
Aeromonas veronii isolate MGYG-HGUT-01691	-	NZ_CABLBN010000023.1_30-Aeromonas_veronii_isolate_MGYG-HGUT-01691-0	NZ_CABLBN010000023.1_30-Aeromonas_veronii_isolate_MGYG-HGUT-01691-0	222	0	4
##############################################
Aggregatilinea lenta strain MO-CFX2 SCF01	+	DFE_0462.hmm	NZ_BFCB01000001.1_588-Aggregatilinea_lenta_strain_MO-CFX2_SCF01-9	401	9	3
Aggregatilinea lenta strain MO-CFX2 SCF01	-	NZ_BFCB01000001.1_589-Aggregatilinea_lenta_strain_MO-CFX2_SCF01-9	NZ_BFCB01000001.1_589-Aggregatilinea_lenta_strain_MO-CFX2_SCF01-9	616	9	3
Aggregatilinea lenta strain MO-CFX2 SCF01	-	NZ_BFCB01000001.1_590-Aggregatilinea_lenta_strain_MO-CFX2_SCF01-1	NZ_BFCB01000001.1_590-Aggregatilinea_lenta_strain_MO-CFX2_SCF01-1	239	1	3
Aggregatilinea lenta strain MO-CFX2 SCF01	-	NZ_BFCB01000001.1_591-Aggregatilinea_lenta_strain_MO-CFX2_SCF01-8	NZ_BFCB01000001.1_591-Aggregatilinea_lenta_strain_MO-CFX2_SCF01-8	616	8	3
##############################################
Algiphilus aromaticivorans DG1253 U743DRAFT_scf7180000000006_quiver.1_C	-	NZ_JPOG01000001.1_2482-Algiphilus_aromaticivorans_DG1253_U743DRAFT_scf7180000000006_quiver.1_C-0	NZ_JPOG01000001.1_2482-Algiphilus_aromaticivorans_DG1253_U743DRAFT_scf7180000000006_quiver.1_C-0	448	0	2
Algiphilus aromaticivorans DG1253 U743DRAFT_scf7180000000006_quiver.1_C	-	NZ_JPOG01000001.1_2483-Algiphilus_aromaticivorans_DG1253_U743DRAFT_scf7180000000006_quiver.1_C-0	NZ_JPOG01000001.1_2483-Algiphilus_aromaticivorans_DG1253_U743DRAFT_scf7180000000006_quiver.1_C-0	541	0	2
Algiphilus aromaticivorans DG1253 U743DRAFT_scf7180000000006_quiver.1_C	-	NZ_JPOG01000001.1_2484-Algiphilus_aromaticivorans_DG1253_U743DRAFT_scf7180000000006_quiver.1_C-10	NZ_JPOG01000001.1_2484-Algiphilus_aromaticivorans_DG1253_U743DRAFT_scf7180000000006_quiver.1_C-10	1253	10	2
Algiphilus aromaticivorans DG1253 U743DRAFT_scf7180000000006_quiver.1_C	-	NZ_JPOG01000001.1_2485-Algiphilus_aromaticivorans_DG1253_U743DRAFT_scf7180000000006_quiver.1_C-0	NZ_JPOG01000001.1_2485-Algiphilus_aromaticivorans_DG1253_U743DRAFT_scf7180000000006_quiver.1_C-0	685	0	2
Algiphilus aromaticivorans DG1253 U743DRAFT_scf7180000000006_quiver.1_C	-	NZ_JPOG01000001.1_2486-Algiphilus_aromaticivorans_DG1253_U743DRAFT_scf7180000000006_quiver.1_C-0	NZ_JPOG01000001.1_2486-Algiphilus_aromaticivorans_DG1253_U743DRAFT_scf7180000000006_quiver.1_C-0	713	0	2
Algiphilus aromaticivorans DG1253 U743DRAFT_scf7180000000006_quiver.1_C	-	NZ_JPOG01000001.1_2487-Algiphilus_aromaticivorans_DG1253_U743DRAFT_scf7180000000006_quiver.1_C-10	NZ_JPOG01000001.1_2487-Algiphilus_aromaticivorans_DG1253_U743DRAFT_scf7180000000006_quiver.1_C-10	544	11	2
##############################################
Alkalispirochaeta odontotermitis strain JC202 297	-	NZ_JRAS01000038.1_3-Alkalispirochaeta_odontotermitis_strain_JC202_297-16	NZ_JRAS01000038.1_3-Alkalispirochaeta_odontotermitis_strain_JC202_297-16	535	18	1
##############################################
Altibacter sp. ALE3EI	+	DFE_0449.hmm	NZ_CP052909.1_29-Altibacter_sp._ALE3EI-23	610	27	2
Altibacter sp. ALE3EI	+	DFE_0449.hmm	NZ_CP052909.1_30-Altibacter_sp._ALE3EI-16	408	20	2
Altibacter sp. ALE3EI	-	NZ_CP052909.1_31-Altibacter_sp._ALE3EI-0	NZ_CP052909.1_31-Altibacter_sp._ALE3EI-0	549	0	2
Altibacter sp. ALE3EI	-	NZ_CP052909.1_32-Altibacter_sp._ALE3EI-0	NZ_CP052909.1_32-Altibacter_sp._ALE3EI-0	270	0	2
##############################################
Amphritea japonica ATCC BAA-1530	+	DFE_0449.hmm	NZ_AP014545.1_2238-Amphritea_japonica_ATCC_BAA-1530-21	528	25	2
Amphritea japonica ATCC BAA-1530	+	MtoA.hmm	NZ_AP014545.1_2239-Amphritea_japonica_ATCC_BAA-1530-62	1535	63	2
Amphritea japonica ATCC BAA-1530	-	NZ_AP014545.1_2240-Amphritea_japonica_ATCC_BAA-1530-0	NZ_AP014545.1_2240-Amphritea_japonica_ATCC_BAA-1530-0	152	0	2
Amphritea japonica ATCC BAA-1530	-	NZ_AP014545.1_2241-Amphritea_japonica_ATCC_BAA-1530-0	NZ_AP014545.1_2241-Amphritea_japonica_ATCC_BAA-1530-0	742	0	2
##############################################
Amphritea japonica ATCC BAA-1530 strain JAMM 1866	-	NZ_KB907099.1_572-Amphritea_japonica_ATCC_BAA-1530_strain_JAMM_1866-0	NZ_KB907099.1_572-Amphritea_japonica_ATCC_BAA-1530_strain_JAMM_1866-0	742	0	2
Amphritea japonica ATCC BAA-1530 strain JAMM 1866	-	NZ_KB907099.1_573-Amphritea_japonica_ATCC_BAA-1530_strain_JAMM_1866-0	NZ_KB907099.1_573-Amphritea_japonica_ATCC_BAA-1530_strain_JAMM_1866-0	152	0	2
Amphritea japonica ATCC BAA-1530 strain JAMM 1866	+	MtoA.hmm	NZ_KB907099.1_574-Amphritea_japonica_ATCC_BAA-1530_strain_JAMM_1866-62	1535	63	2
Amphritea japonica ATCC BAA-1530 strain JAMM 1866	+	DFE_0449.hmm	NZ_KB907099.1_575-Amphritea_japonica_ATCC_BAA-1530_strain_JAMM_1866-21	528	25	2
##############################################
Amphritea sp. RP18W 1	-	NZ_JAFFZP010000011.1_72-Amphritea_sp._RP18W_1-0	NZ_JAFFZP010000011.1_72-Amphritea_sp._RP18W_1-0	738	0	2
Amphritea sp. RP18W 1	-	NZ_JAFFZP010000011.1_73-Amphritea_sp._RP18W_1-0	NZ_JAFFZP010000011.1_73-Amphritea_sp._RP18W_1-0	152	0	2
Amphritea sp. RP18W 1	+	MtoA.hmm	NZ_JAFFZP010000011.1_74-Amphritea_sp._RP18W_1-64	1581	65	2
Amphritea sp. RP18W 1	+	DFE_0449.hmm	NZ_JAFFZP010000011.1_75-Amphritea_sp._RP18W_1-21	528	25	2
##############################################
Amphritea sp. ZJ14W 1	+	DFE_0449.hmm	NZ_JAFFZO010000001.1_105-Amphritea_sp._ZJ14W_1-21	528	25	2
Amphritea sp. ZJ14W 1	+	MtoA.hmm	NZ_JAFFZO010000001.1_106-Amphritea_sp._ZJ14W_1-64	1581	65	2
Amphritea sp. ZJ14W 1	-	NZ_JAFFZO010000001.1_107-Amphritea_sp._ZJ14W_1-0	NZ_JAFFZO010000001.1_107-Amphritea_sp._ZJ14W_1-0	152	0	2
Amphritea sp. ZJ14W 1	-	NZ_JAFFZO010000001.1_108-Amphritea_sp._ZJ14W_1-0	NZ_JAFFZO010000001.1_108-Amphritea_sp._ZJ14W_1-0	738	0	2
##############################################
Anaerobacillus isosaccharinicus strain NB2006	+	DFE_0461.hmm	NZ_CP063356.1_127-Anaerobacillus_isosaccharinicus_strain_NB2006-10	1350	10	2
Anaerobacillus isosaccharinicus strain NB2006	+	DFE_0462.hmm	NZ_CP063356.1_128-Anaerobacillus_isosaccharinicus_strain_NB2006-6	416	6	2
##############################################
Anaerobacillus isosaccharinicus strain NB2006	+	DFE_0449.hmm	NZ_CP063356.1_134-Anaerobacillus_isosaccharinicus_strain_NB2006-12	386	13	2
Anaerobacillus isosaccharinicus strain NB2006	+	DFE_0449.hmm	NZ_CP063356.1_135-Anaerobacillus_isosaccharinicus_strain_NB2006-10	423	10	2
##############################################
Anaerolinea thermolimosa strain IMO-1	-	NZ_DF967965.1_838-Anaerolinea_thermolimosa_strain_IMO-1-8	NZ_DF967965.1_838-Anaerolinea_thermolimosa_strain_IMO-1-8	571	9	2
Anaerolinea thermolimosa strain IMO-1	+	DFE_0449.hmm	NZ_DF967965.1_839-Anaerolinea_thermolimosa_strain_IMO-1-10	732	12	2
##############################################
Anaerolinea thermophila UNI-1	+	DFE_0449.hmm	NC_014960.1_2197-Anaerolinea_thermophila_UNI-1-10	731	12	2
Anaerolinea thermophila UNI-1	-	NC_014960.1_2198-Anaerolinea_thermophila_UNI-1-8	NC_014960.1_2198-Anaerolinea_thermophila_UNI-1-8	584	9	2
##############################################
Anaeromyxobacter dehalogenans 2CP-1	+	DFE_0448.hmm	NC_011891.1_125-Anaeromyxobacter_dehalogenans_2CP-1-12	309	13	2
Anaeromyxobacter dehalogenans 2CP-1	-	NC_011891.1_126-Anaeromyxobacter_dehalogenans_2CP-1-7	NC_011891.1_126-Anaeromyxobacter_dehalogenans_2CP-1-7	566	7	2
##############################################
Anaeromyxobacter dehalogenans 2CP-1	-	NC_011891.1_2852-Anaeromyxobacter_dehalogenans_2CP-1-0	NC_011891.1_2852-Anaeromyxobacter_dehalogenans_2CP-1-0	296	0	3
Anaeromyxobacter dehalogenans 2CP-1	-	NC_011891.1_2853-Anaeromyxobacter_dehalogenans_2CP-1-0	NC_011891.1_2853-Anaeromyxobacter_dehalogenans_2CP-1-0	577	0	3
Anaeromyxobacter dehalogenans 2CP-1	-	NC_011891.1_2854-Anaeromyxobacter_dehalogenans_2CP-1-9	NC_011891.1_2854-Anaeromyxobacter_dehalogenans_2CP-1-9	262	11	3
Anaeromyxobacter dehalogenans 2CP-1	-	NC_011891.1_2855-Anaeromyxobacter_dehalogenans_2CP-1-10	NC_011891.1_2855-Anaeromyxobacter_dehalogenans_2CP-1-10	309	12	3
Anaeromyxobacter dehalogenans 2CP-1	+	DFE_0449.hmm	NC_011891.1_2856-Anaeromyxobacter_dehalogenans_2CP-1-20	618	23	3
##############################################
Anaeromyxobacter dehalogenans 2CP-1	-	NC_011891.1_3003-Anaeromyxobacter_dehalogenans_2CP-1-11	NC_011891.1_3003-Anaeromyxobacter_dehalogenans_2CP-1-11	455	14	2
Anaeromyxobacter dehalogenans 2CP-1	-	NC_011891.1_3004-Anaeromyxobacter_dehalogenans_2CP-1-15	NC_011891.1_3004-Anaeromyxobacter_dehalogenans_2CP-1-15	655	19	2
##############################################
Anaeromyxobacter dehalogenans 2CP-1	-	NC_011891.1_3262-Anaeromyxobacter_dehalogenans_2CP-1-0	NC_011891.1_3262-Anaeromyxobacter_dehalogenans_2CP-1-0	1268	0	5
Anaeromyxobacter dehalogenans 2CP-1	+	OmcS.hmm	NC_011891.1_3263-Anaeromyxobacter_dehalogenans_2CP-1-5	385	5	5
Anaeromyxobacter dehalogenans 2CP-1	-	NC_011891.1_3264-Anaeromyxobacter_dehalogenans_2CP-1-0	NC_011891.1_3264-Anaeromyxobacter_dehalogenans_2CP-1-0	313	0	5
Anaeromyxobacter dehalogenans 2CP-1	+	DFE_0463.hmm	NC_011891.1_3265-Anaeromyxobacter_dehalogenans_2CP-1-0	297	0	5
Anaeromyxobacter dehalogenans 2CP-1	+	DFE_0462.hmm	NC_011891.1_3266-Anaeromyxobacter_dehalogenans_2CP-1-16	436	16	5
Anaeromyxobacter dehalogenans 2CP-1	+	MtoA.hmm	NC_011891.1_3267-Anaeromyxobacter_dehalogenans_2CP-1-26	656	26	5
Anaeromyxobacter dehalogenans 2CP-1	-	NC_011891.1_3268-Anaeromyxobacter_dehalogenans_2CP-1-0	NC_011891.1_3268-Anaeromyxobacter_dehalogenans_2CP-1-0	587	0	5
Anaeromyxobacter dehalogenans 2CP-1	-	NC_011891.1_3269-Anaeromyxobacter_dehalogenans_2CP-1-0	NC_011891.1_3269-Anaeromyxobacter_dehalogenans_2CP-1-0	397	0	5
Anaeromyxobacter dehalogenans 2CP-1	-	NC_011891.1_3270-Anaeromyxobacter_dehalogenans_2CP-1-0	NC_011891.1_3270-Anaeromyxobacter_dehalogenans_2CP-1-0	189	0	5
Anaeromyxobacter dehalogenans 2CP-1	-	NC_011891.1_3271-Anaeromyxobacter_dehalogenans_2CP-1-0	NC_011891.1_3271-Anaeromyxobacter_dehalogenans_2CP-1-0	729	0	5
Anaeromyxobacter dehalogenans 2CP-1	-	NC_011891.1_3272-Anaeromyxobacter_dehalogenans_2CP-1-0	NC_011891.1_3272-Anaeromyxobacter_dehalogenans_2CP-1-0	473	0	5
Anaeromyxobacter dehalogenans 2CP-1	+	OmcS.hmm	NC_011891.1_3273-Anaeromyxobacter_dehalogenans_2CP-1-6	440	6	5
Anaeromyxobacter dehalogenans 2CP-1	-	NC_011891.1_3274-Anaeromyxobacter_dehalogenans_2CP-1-34	NC_011891.1_3274-Anaeromyxobacter_dehalogenans_2CP-1-34	1329	42	5
##############################################
Anaeromyxobacter sp. PSR-1	-	NZ_BAZG01000020.1_45-Anaeromyxobacter_sp._PSR-1-15	NZ_BAZG01000020.1_45-Anaeromyxobacter_sp._PSR-1-15	655	19	1
##############################################
Anaeromyxobacter sp. PSR-1	-	NZ_BAZG01000022.1_16-Anaeromyxobacter_sp._PSR-1-0	NZ_BAZG01000022.1_16-Anaeromyxobacter_sp._PSR-1-0	77	0	1
Anaeromyxobacter sp. PSR-1	-	NZ_BAZG01000022.1_17-Anaeromyxobacter_sp._PSR-1-34	NZ_BAZG01000022.1_17-Anaeromyxobacter_sp._PSR-1-34	1330	42	1
##############################################
Anaeromyxobacter sp. PSR-1	+	OmcS.hmm	NZ_BAZG01000022.1_20-Anaeromyxobacter_sp._PSR-1-6	436	6	5
Anaeromyxobacter sp. PSR-1	-	NZ_BAZG01000022.1_21-Anaeromyxobacter_sp._PSR-1-0	NZ_BAZG01000022.1_21-Anaeromyxobacter_sp._PSR-1-0	473	0	5
Anaeromyxobacter sp. PSR-1	-	NZ_BAZG01000022.1_22-Anaeromyxobacter_sp._PSR-1-0	NZ_BAZG01000022.1_22-Anaeromyxobacter_sp._PSR-1-0	730	0	5
Anaeromyxobacter sp. PSR-1	-	NZ_BAZG01000022.1_23-Anaeromyxobacter_sp._PSR-1-0	NZ_BAZG01000022.1_23-Anaeromyxobacter_sp._PSR-1-0	191	0	5
Anaeromyxobacter sp. PSR-1	-	NZ_BAZG01000022.1_24-Anaeromyxobacter_sp._PSR-1-0	NZ_BAZG01000022.1_24-Anaeromyxobacter_sp._PSR-1-0	396	0	5
Anaeromyxobacter sp. PSR-1	-	NZ_BAZG01000022.1_25-Anaeromyxobacter_sp._PSR-1-0	NZ_BAZG01000022.1_25-Anaeromyxobacter_sp._PSR-1-0	587	0	5
Anaeromyxobacter sp. PSR-1	+	DFE_0461.hmm	NZ_BAZG01000022.1_26-Anaeromyxobacter_sp._PSR-1-7	263	7	5
Anaeromyxobacter sp. PSR-1	+	DFE_0462.hmm	NZ_BAZG01000022.1_27-Anaeromyxobacter_sp._PSR-1-17	406	17	5
Anaeromyxobacter sp. PSR-1	+	DFE_0462.hmm	NZ_BAZG01000022.1_28-Anaeromyxobacter_sp._PSR-1-16	436	16	5
Anaeromyxobacter sp. PSR-1	+	DFE_0463.hmm	NZ_BAZG01000022.1_29-Anaeromyxobacter_sp._PSR-1-0	297	0	5
Anaeromyxobacter sp. PSR-1	-	NZ_BAZG01000022.1_30-Anaeromyxobacter_sp._PSR-1-0	NZ_BAZG01000022.1_30-Anaeromyxobacter_sp._PSR-1-0	316	0	5
Anaeromyxobacter sp. PSR-1	+	OmcS.hmm	NZ_BAZG01000022.1_31-Anaeromyxobacter_sp._PSR-1-5	385	5	5
Anaeromyxobacter sp. PSR-1	-	NZ_BAZG01000022.1_32-Anaeromyxobacter_sp._PSR-1-0	NZ_BAZG01000022.1_32-Anaeromyxobacter_sp._PSR-1-0	633	0	5
##############################################
Anaeromyxobacter sp. PSR-1	-	NZ_BAZG01000030.1_3-Anaeromyxobacter_sp._PSR-1-7	NZ_BAZG01000030.1_3-Anaeromyxobacter_sp._PSR-1-7	566	7	2
Anaeromyxobacter sp. PSR-1	+	DFE_0448.hmm	NZ_BAZG01000030.1_4-Anaeromyxobacter_sp._PSR-1-12	308	13	2
##############################################
Anaeromyxobacter sp. Red267	-	NZ_BJTG01000004.1_73-Anaeromyxobacter_sp._Red267-0	NZ_BJTG01000004.1_73-Anaeromyxobacter_sp._Red267-0	164	0	1
Anaeromyxobacter sp. Red267	-	NZ_BJTG01000004.1_74-Anaeromyxobacter_sp._Red267-0	NZ_BJTG01000004.1_74-Anaeromyxobacter_sp._Red267-0	566	2	1
Anaeromyxobacter sp. Red267	-	NZ_BJTG01000004.1_75-Anaeromyxobacter_sp._Red267-26	NZ_BJTG01000004.1_75-Anaeromyxobacter_sp._Red267-26	1139	31	1
##############################################
Anaeromyxobacter sp. Red267	-	NZ_BJTG01000004.1_81-Anaeromyxobacter_sp._Red267-0	NZ_BJTG01000004.1_81-Anaeromyxobacter_sp._Red267-0	179	0	2
Anaeromyxobacter sp. Red267	-	NZ_BJTG01000004.1_82-Anaeromyxobacter_sp._Red267-55	NZ_BJTG01000004.1_82-Anaeromyxobacter_sp._Red267-55	2151	70	2
Anaeromyxobacter sp. Red267	-	NZ_BJTG01000004.1_83-Anaeromyxobacter_sp._Red267-0	NZ_BJTG01000004.1_83-Anaeromyxobacter_sp._Red267-0	110	0	2
Anaeromyxobacter sp. Red267	-	NZ_BJTG01000004.1_84-Anaeromyxobacter_sp._Red267-0	NZ_BJTG01000004.1_84-Anaeromyxobacter_sp._Red267-0	94	0	2
Anaeromyxobacter sp. Red267	-	NZ_BJTG01000004.1_86-Anaeromyxobacter_sp._Red267-3	NZ_BJTG01000004.1_86-Anaeromyxobacter_sp._Red267-3	129	3	2
##############################################
Anaeromyxobacter sp. Red267	+	DFE_0463.hmm	NZ_BJTG01000004.1_88-Anaeromyxobacter_sp._Red267-0	298	0	6
Anaeromyxobacter sp. Red267	+	DFE_0462.hmm	NZ_BJTG01000004.1_89-Anaeromyxobacter_sp._Red267-16	445	16	6
Anaeromyxobacter sp. Red267	+	MtoA.hmm	NZ_BJTG01000004.1_90-Anaeromyxobacter_sp._Red267-26	647	26	6
Anaeromyxobacter sp. Red267	-	NZ_BJTG01000004.1_91-Anaeromyxobacter_sp._Red267-0	NZ_BJTG01000004.1_91-Anaeromyxobacter_sp._Red267-0	569	0	6
Anaeromyxobacter sp. Red267	-	NZ_BJTG01000004.1_92-Anaeromyxobacter_sp._Red267-0	NZ_BJTG01000004.1_92-Anaeromyxobacter_sp._Red267-0	405	0	6
Anaeromyxobacter sp. Red267	-	NZ_BJTG01000004.1_93-Anaeromyxobacter_sp._Red267-0	NZ_BJTG01000004.1_93-Anaeromyxobacter_sp._Red267-0	190	0	6
Anaeromyxobacter sp. Red267	-	NZ_BJTG01000004.1_94-Anaeromyxobacter_sp._Red267-0	NZ_BJTG01000004.1_94-Anaeromyxobacter_sp._Red267-0	745	0	6
Anaeromyxobacter sp. Red267	-	NZ_BJTG01000004.1_95-Anaeromyxobacter_sp._Red267-0	NZ_BJTG01000004.1_95-Anaeromyxobacter_sp._Red267-0	467	0	6
Anaeromyxobacter sp. Red267	+	OmcS.hmm	NZ_BJTG01000004.1_96-Anaeromyxobacter_sp._Red267-6	448	6	6
Anaeromyxobacter sp. Red267	+	DFE_0451.hmm	NZ_BJTG01000004.1_97-Anaeromyxobacter_sp._Red267-0	314	0	6
Anaeromyxobacter sp. Red267	-	NZ_BJTG01000004.1_98-Anaeromyxobacter_sp._Red267-17	NZ_BJTG01000004.1_98-Anaeromyxobacter_sp._Red267-17	670	20	6
Anaeromyxobacter sp. Red267	-	NZ_BJTG01000004.1_99-Anaeromyxobacter_sp._Red267-17	NZ_BJTG01000004.1_99-Anaeromyxobacter_sp._Red267-17	674	19	6
Anaeromyxobacter sp. Red267	-	NZ_BJTG01000004.1_100-Anaeromyxobacter_sp._Red267-34	NZ_BJTG01000004.1_100-Anaeromyxobacter_sp._Red267-34	1338	44	6
Anaeromyxobacter sp. Red267	-	NZ_BJTG01000004.1_101-Anaeromyxobacter_sp._Red267-0	NZ_BJTG01000004.1_101-Anaeromyxobacter_sp._Red267-0	374	0	6
##############################################
Anaeromyxobacter sp. Red267	+	DFE_0449.hmm	NZ_BJTG01000008.1_116-Anaeromyxobacter_sp._Red267-20	607	23	3
Anaeromyxobacter sp. Red267	-	NZ_BJTG01000008.1_117-Anaeromyxobacter_sp._Red267-10	NZ_BJTG01000008.1_117-Anaeromyxobacter_sp._Red267-10	281	12	3
Anaeromyxobacter sp. Red267	+	DFE_0449.hmm	NZ_BJTG01000008.1_118-Anaeromyxobacter_sp._Red267-11	328	13	3
Anaeromyxobacter sp. Red267	-	NZ_BJTG01000008.1_119-Anaeromyxobacter_sp._Red267-0	NZ_BJTG01000008.1_119-Anaeromyxobacter_sp._Red267-0	584	0	3
##############################################
Anaeromyxobacter sp. Red267	-	NZ_BJTG01000008.1_215-Anaeromyxobacter_sp._Red267-0	NZ_BJTG01000008.1_215-Anaeromyxobacter_sp._Red267-0	286	0	2
Anaeromyxobacter sp. Red267	-	NZ_BJTG01000008.1_216-Anaeromyxobacter_sp._Red267-7	NZ_BJTG01000008.1_216-Anaeromyxobacter_sp._Red267-7	592	7	2
Anaeromyxobacter sp. Red267	+	DFE_0449.hmm	NZ_BJTG01000008.1_217-Anaeromyxobacter_sp._Red267-12	303	13	2
##############################################
Anatilimnocola aggregata strain ETA_A8	-	NZ_CP036274.1_3654-Anatilimnocola_aggregata_strain_ETA_A8-10	NZ_CP036274.1_3654-Anatilimnocola_aggregata_strain_ETA_A8-10	1367	10	4
Anatilimnocola aggregata strain ETA_A8	-	NZ_CP036274.1_3655-Anatilimnocola_aggregata_strain_ETA_A8-5	NZ_CP036274.1_3655-Anatilimnocola_aggregata_strain_ETA_A8-5	605	5	4
Anatilimnocola aggregata strain ETA_A8	-	NZ_CP036274.1_3656-Anatilimnocola_aggregata_strain_ETA_A8-4	NZ_CP036274.1_3656-Anatilimnocola_aggregata_strain_ETA_A8-4	469	5	4
Anatilimnocola aggregata strain ETA_A8	-	NZ_CP036274.1_3657-Anatilimnocola_aggregata_strain_ETA_A8-0	NZ_CP036274.1_3657-Anatilimnocola_aggregata_strain_ETA_A8-0	300	0	4
Anatilimnocola aggregata strain ETA_A8	-	NZ_CP036274.1_3658-Anatilimnocola_aggregata_strain_ETA_A8-0	NZ_CP036274.1_3658-Anatilimnocola_aggregata_strain_ETA_A8-0	208	0	4
Anatilimnocola aggregata strain ETA_A8	-	NZ_CP036274.1_3659-Anatilimnocola_aggregata_strain_ETA_A8-2	NZ_CP036274.1_3659-Anatilimnocola_aggregata_strain_ETA_A8-2	943	2	4
Anatilimnocola aggregata strain ETA_A8	-	NZ_CP036274.1_3660-Anatilimnocola_aggregata_strain_ETA_A8-0	NZ_CP036274.1_3660-Anatilimnocola_aggregata_strain_ETA_A8-0	259	0	4
Anatilimnocola aggregata strain ETA_A8	-	NZ_CP036274.1_3661-Anatilimnocola_aggregata_strain_ETA_A8-0	NZ_CP036274.1_3661-Anatilimnocola_aggregata_strain_ETA_A8-0	170	0	4
Anatilimnocola aggregata strain ETA_A8	-	NZ_CP036274.1_3662-Anatilimnocola_aggregata_strain_ETA_A8-0	NZ_CP036274.1_3662-Anatilimnocola_aggregata_strain_ETA_A8-0	877	0	4
Anatilimnocola aggregata strain ETA_A8	-	NZ_CP036274.1_3663-Anatilimnocola_aggregata_strain_ETA_A8-0	NZ_CP036274.1_3663-Anatilimnocola_aggregata_strain_ETA_A8-0	461	0	4
Anatilimnocola aggregata strain ETA_A8	-	NZ_CP036274.1_3664-Anatilimnocola_aggregata_strain_ETA_A8-0	NZ_CP036274.1_3664-Anatilimnocola_aggregata_strain_ETA_A8-0	484	0	4
##############################################
Aquabacterium sp. NJ1	-	NZ_JRKM01000001.1_2744-Aquabacterium_sp._NJ1-0	NZ_JRKM01000001.1_2744-Aquabacterium_sp._NJ1-0	838	0	2
Aquabacterium sp. NJ1	+	DFE_0462.hmm	NZ_JRKM01000001.1_2745-Aquabacterium_sp._NJ1-40	1117	42	2
Aquabacterium sp. NJ1	+	DFE_0449.hmm	NZ_JRKM01000001.1_2746-Aquabacterium_sp._NJ1-24	666	28	2
##############################################
Aquabacterium terrae strain S2	+	MtrB_TIGR03509.hmm	NZ_JABRWJ010000010.1_127-Aquabacterium_terrae_strain_S2-0	695	0	3
Aquabacterium terrae strain S2	+	MtoA.hmm	NZ_JABRWJ010000010.1_128-Aquabacterium_terrae_strain_S2-10	320	10	3
Aquabacterium terrae strain S2	+	MtrC_TIGR03507.hmm	NZ_JABRWJ010000010.1_129-Aquabacterium_terrae_strain_S2-10	750	10	3
Aquabacterium terrae strain S2	-	NZ_JABRWJ010000010.1_130-Aquabacterium_terrae_strain_S2-0	NZ_JABRWJ010000010.1_130-Aquabacterium_terrae_strain_S2-0	100	0	3
Aquabacterium terrae strain S2	+	MtrC_TIGR03507.hmm	NZ_JABRWJ010000010.1_131-Aquabacterium_terrae_strain_S2-10	917	10	3
Aquabacterium terrae strain S2	-	NZ_JABRWJ010000010.1_133-Aquabacterium_terrae_strain_S2-1	NZ_JABRWJ010000010.1_133-Aquabacterium_terrae_strain_S2-1	111	1	3
##############################################
Aquisediminimonas profunda strain DS48-3	-	NZ_CP080327.1_909-Aquisediminimonas_profunda_strain_DS48-3-0	NZ_CP080327.1_909-Aquisediminimonas_profunda_strain_DS48-3-0	882	0	2
Aquisediminimonas profunda strain DS48-3	+	DFE_0462.hmm	NZ_CP080327.1_910-Aquisediminimonas_profunda_strain_DS48-3-32	830	33	2
Aquisediminimonas profunda strain DS48-3	+	DFE_0449.hmm	NZ_CP080327.1_911-Aquisediminimonas_profunda_strain_DS48-3-21	520	24	2
##############################################
Arenibacter algicola strain E3M18 E3M18_E3M18_contig_8	+	DFE_0449.hmm	NZ_JAHKPO010000007.1_56-Arenibacter_algicola_strain_E3M18_E3M18_E3M18_contig_8-23	612	27	2
Arenibacter algicola strain E3M18 E3M18_E3M18_contig_8	+	DFE_0449.hmm	NZ_JAHKPO010000007.1_57-Arenibacter_algicola_strain_E3M18_E3M18_E3M18_contig_8-22	555	28	2
Arenibacter algicola strain E3M18 E3M18_E3M18_contig_8	-	NZ_JAHKPO010000007.1_58-Arenibacter_algicola_strain_E3M18_E3M18_E3M18_contig_8-0	NZ_JAHKPO010000007.1_58-Arenibacter_algicola_strain_E3M18_E3M18_E3M18_contig_8-0	529	0	2
Arenibacter algicola strain E3M18 E3M18_E3M18_contig_8	-	NZ_JAHKPO010000007.1_59-Arenibacter_algicola_strain_E3M18_E3M18_E3M18_contig_8-0	NZ_JAHKPO010000007.1_59-Arenibacter_algicola_strain_E3M18_E3M18_E3M18_contig_8-0	267	0	2
##############################################
Armatimonas rosea strain DSM 23562 Ga0415226_01	-	NZ_JACHGW010000004.1_279-Armatimonas_rosea_strain_DSM_23562_Ga0415226_01-7	NZ_JACHGW010000004.1_279-Armatimonas_rosea_strain_DSM_23562_Ga0415226_01-7	363	7	5
Armatimonas rosea strain DSM 23562 Ga0415226_01	-	NZ_JACHGW010000004.1_280-Armatimonas_rosea_strain_DSM_23562_Ga0415226_01-7	NZ_JACHGW010000004.1_280-Armatimonas_rosea_strain_DSM_23562_Ga0415226_01-7	364	7	5
Armatimonas rosea strain DSM 23562 Ga0415226_01	-	NZ_JACHGW010000004.1_281-Armatimonas_rosea_strain_DSM_23562_Ga0415226_01-7	NZ_JACHGW010000004.1_281-Armatimonas_rosea_strain_DSM_23562_Ga0415226_01-7	364	7	5
Armatimonas rosea strain DSM 23562 Ga0415226_01	-	NZ_JACHGW010000004.1_282-Armatimonas_rosea_strain_DSM_23562_Ga0415226_01-7	NZ_JACHGW010000004.1_282-Armatimonas_rosea_strain_DSM_23562_Ga0415226_01-7	373	7	5
Armatimonas rosea strain DSM 23562 Ga0415226_01	-	NZ_JACHGW010000004.1_283-Armatimonas_rosea_strain_DSM_23562_Ga0415226_01-7	NZ_JACHGW010000004.1_283-Armatimonas_rosea_strain_DSM_23562_Ga0415226_01-7	361	7	5
Armatimonas rosea strain DSM 23562 Ga0415226_01	-	NZ_JACHGW010000004.1_284-Armatimonas_rosea_strain_DSM_23562_Ga0415226_01-0	NZ_JACHGW010000004.1_284-Armatimonas_rosea_strain_DSM_23562_Ga0415226_01-0	210	0	5
##############################################
Aromatoleum bremense strain PbN1	-	NZ_CP059560.1_1921-Aromatoleum_bremense_strain_PbN1-9	NZ_CP059560.1_1921-Aromatoleum_bremense_strain_PbN1-9	664	9	2
Aromatoleum bremense strain PbN1	+	MtrB_TIGR03509.hmm	NZ_CP059560.1_1922-Aromatoleum_bremense_strain_PbN1-0	707	0	2
Aromatoleum bremense strain PbN1	+	MtoA.hmm	NZ_CP059560.1_1923-Aromatoleum_bremense_strain_PbN1-10	334	10	2
Aromatoleum bremense strain PbN1	-	NZ_CP059560.1_1924-Aromatoleum_bremense_strain_PbN1-1	NZ_CP059560.1_1924-Aromatoleum_bremense_strain_PbN1-1	115	1	2
##############################################
Aromatoleum toluclasticum ATCC 700605 strain MF63	-	NZ_KB899491.1_84-Aromatoleum_toluclasticum_ATCC_700605_strain_MF63-1	NZ_KB899491.1_84-Aromatoleum_toluclasticum_ATCC_700605_strain_MF63-1	115	1	2
Aromatoleum toluclasticum ATCC 700605 strain MF63	+	MtoA.hmm	NZ_KB899491.1_85-Aromatoleum_toluclasticum_ATCC_700605_strain_MF63-10	334	10	2
Aromatoleum toluclasticum ATCC 700605 strain MF63	+	MtrB_TIGR03509.hmm	NZ_KB899491.1_86-Aromatoleum_toluclasticum_ATCC_700605_strain_MF63-0	707	0	2
Aromatoleum toluclasticum ATCC 700605 strain MF63	-	NZ_KB899491.1_87-Aromatoleum_toluclasticum_ATCC_700605_strain_MF63-9	NZ_KB899491.1_87-Aromatoleum_toluclasticum_ATCC_700605_strain_MF63-9	660	9	2
##############################################
Aromatoleum toluclasticum ATCC 700605 strain MF63	-	NZ_KB899521.1_17-Aromatoleum_toluclasticum_ATCC_700605_strain_MF63-2	NZ_KB899521.1_17-Aromatoleum_toluclasticum_ATCC_700605_strain_MF63-2	414	2	3
Aromatoleum toluclasticum ATCC 700605 strain MF63	-	NZ_KB899521.1_18-Aromatoleum_toluclasticum_ATCC_700605_strain_MF63-0	NZ_KB899521.1_18-Aromatoleum_toluclasticum_ATCC_700605_strain_MF63-0	133	0	3
Aromatoleum toluclasticum ATCC 700605 strain MF63	+	MtrB_TIGR03509.hmm	NZ_KB899521.1_19-Aromatoleum_toluclasticum_ATCC_700605_strain_MF63-0	685	0	3
Aromatoleum toluclasticum ATCC 700605 strain MF63	+	MtoA.hmm	NZ_KB899521.1_20-Aromatoleum_toluclasticum_ATCC_700605_strain_MF63-10	314	10	3
Aromatoleum toluclasticum ATCC 700605 strain MF63	-	NZ_KB899521.1_21-Aromatoleum_toluclasticum_ATCC_700605_strain_MF63-4	NZ_KB899521.1_21-Aromatoleum_toluclasticum_ATCC_700605_strain_MF63-4	197	4	3
Aromatoleum toluclasticum ATCC 700605 strain MF63	-	NZ_KB899521.1_22-Aromatoleum_toluclasticum_ATCC_700605_strain_MF63-1	NZ_KB899521.1_22-Aromatoleum_toluclasticum_ATCC_700605_strain_MF63-1	108	1	3
##############################################
Bacillus sp. B-jedd	+	DFE_0449.hmm	NZ_CCXR01000001.1_3839-Bacillus_sp._B-jedd-10	435	10	4
Bacillus sp. B-jedd	+	DFE_0448.hmm	NZ_CCXR01000001.1_3840-Bacillus_sp._B-jedd-10	443	10	4
Bacillus sp. B-jedd	+	DFE_0448.hmm	NZ_CCXR01000001.1_3841-Bacillus_sp._B-jedd-10	457	10	4
Bacillus sp. B-jedd	-	NZ_CCXR01000001.1_3842-Bacillus_sp._B-jedd-12	NZ_CCXR01000001.1_3842-Bacillus_sp._B-jedd-12	389	13	4
##############################################
Bacillus sp. DNRA2	+	DFE_0462.hmm	NZ_JABAIT010000001.1_196-Bacillus_sp._DNRA2-6	384	6	4
Bacillus sp. DNRA2	+	DFE_0462.hmm	NZ_JABAIT010000001.1_197-Bacillus_sp._DNRA2-6	417	6	4
Bacillus sp. DNRA2	+	DFE_0462.hmm	NZ_JABAIT010000001.1_198-Bacillus_sp._DNRA2-6	382	6	4
Bacillus sp. DNRA2	+	DFE_0461.hmm	NZ_JABAIT010000001.1_199-Bacillus_sp._DNRA2-7	580	7	4
##############################################
Bacillus sp. FJAT-27225	+	DFE_0448.hmm	NZ_MAYU01000012.1_859-Bacillus_sp._FJAT-27225-10	441	10	3
Bacillus sp. FJAT-27225	-	NZ_MAYU01000012.1_860-Bacillus_sp._FJAT-27225-5	NZ_MAYU01000012.1_860-Bacillus_sp._FJAT-27225-5	376	5	3
Bacillus sp. FJAT-27225	+	DFE_0448.hmm	NZ_MAYU01000012.1_861-Bacillus_sp._FJAT-27225-6	573	6	3
##############################################
Bacillus sp. FJAT-27251	+	DFE_0449.hmm	NZ_LIGG01000001.1_306-Bacillus_sp._FJAT-27251-10	447	10	2
Bacillus sp. FJAT-27251	+	DFE_0449.hmm	NZ_LIGG01000001.1_307-Bacillus_sp._FJAT-27251-12	393	13	2
##############################################
Bacillus sp. FJAT-27445	+	DFE_0449.hmm	NZ_LMTI01000003.1_360-Bacillus_sp._FJAT-27445-12	387	13	2
Bacillus sp. FJAT-27445	+	DFE_0448.hmm	NZ_LMTI01000003.1_361-Bacillus_sp._FJAT-27445-10	456	10	2
##############################################
Bacillus sp. FJAT-29953	-	NZ_JAHNZY010000001.1_309-Bacillus_sp._FJAT-29953-8	NZ_JAHNZY010000001.1_309-Bacillus_sp._FJAT-29953-8	650	9	3
Bacillus sp. FJAT-29953	+	DFE_0465.hmm	NZ_JAHNZY010000001.1_310-Bacillus_sp._FJAT-29953-8	752	8	3
Bacillus sp. FJAT-29953	-	NZ_JAHNZY010000001.1_311-Bacillus_sp._FJAT-29953-6	NZ_JAHNZY010000001.1_311-Bacillus_sp._FJAT-29953-6	632	6	3
##############################################
Bacillus sp. JCA	+	DFE_0461.hmm	NZ_LN623567.1_315-Bacillus_sp._JCA-7	620	7	3
Bacillus sp. JCA	+	DFE_0462.hmm	NZ_LN623567.1_316-Bacillus_sp._JCA-6	343	6	3
Bacillus sp. JCA	+	DFE_0462.hmm	NZ_LN623567.1_317-Bacillus_sp._JCA-6	382	6	3
##############################################
Bellilinea caldifistulae strain GOMI-1	-	NZ_LGHJ01000006.1_14-Bellilinea_caldifistulae_strain_GOMI-1-1	NZ_LGHJ01000006.1_14-Bellilinea_caldifistulae_strain_GOMI-1-1	83	1	2
Bellilinea caldifistulae strain GOMI-1	-	NZ_LGHJ01000006.1_15-Bellilinea_caldifistulae_strain_GOMI-1-10	NZ_LGHJ01000006.1_15-Bellilinea_caldifistulae_strain_GOMI-1-10	367	10	2
Bellilinea caldifistulae strain GOMI-1	-	NZ_LGHJ01000006.1_16-Bellilinea_caldifistulae_strain_GOMI-1-0	NZ_LGHJ01000006.1_16-Bellilinea_caldifistulae_strain_GOMI-1-0	577	0	2
Bellilinea caldifistulae strain GOMI-1	-	NZ_DF967971.1_327-Bellilinea_caldifistulae_strain_GOMI-1-1	NZ_DF967971.1_327-Bellilinea_caldifistulae_strain_GOMI-1-1	83	1	2
Bellilinea caldifistulae strain GOMI-1	-	NZ_DF967971.1_328-Bellilinea_caldifistulae_strain_GOMI-1-10	NZ_DF967971.1_328-Bellilinea_caldifistulae_strain_GOMI-1-10	367	10	2
Bellilinea caldifistulae strain GOMI-1	-	NZ_DF967971.1_329-Bellilinea_caldifistulae_strain_GOMI-1-0	NZ_DF967971.1_329-Bellilinea_caldifistulae_strain_GOMI-1-0	577	0	2
##############################################
Bellilinea caldifistulae strain GOMI-1	+	DFE_0449.hmm	NZ_LGHJ01000016.1_184-Bellilinea_caldifistulae_strain_GOMI-1-10	728	12	4
Bellilinea caldifistulae strain GOMI-1	-	NZ_LGHJ01000016.1_185-Bellilinea_caldifistulae_strain_GOMI-1-9	NZ_LGHJ01000016.1_185-Bellilinea_caldifistulae_strain_GOMI-1-9	434	9	4
Bellilinea caldifistulae strain GOMI-1	+	DFE_0449.hmm	NZ_DF967971.1_1796-Bellilinea_caldifistulae_strain_GOMI-1-10	728	12	4
Bellilinea caldifistulae strain GOMI-1	-	NZ_DF967971.1_1797-Bellilinea_caldifistulae_strain_GOMI-1-9	NZ_DF967971.1_1797-Bellilinea_caldifistulae_strain_GOMI-1-9	434	9	4
##############################################
Bilophila wadsworthia 3_1_6 acCls-supercont2.1	-	NZ_KE150238.1_775-Bilophila_wadsworthia_3_1_6_acCls-supercont2.1-16	NZ_KE150238.1_775-Bilophila_wadsworthia_3_1_6_acCls-supercont2.1-16	588	17	1
##############################################
Bilophila wadsworthia ATCC 49260	-	NZ_JNJP01000003.1_2-Bilophila_wadsworthia_ATCC_49260-16	NZ_JNJP01000003.1_2-Bilophila_wadsworthia_ATCC_49260-16	588	17	1
##############################################
Bilophila wadsworthia isolate MGYG-HGUT-01359	-	NZ_CABKPK010000001.1_775-Bilophila_wadsworthia_isolate_MGYG-HGUT-01359-16	NZ_CABKPK010000001.1_775-Bilophila_wadsworthia_isolate_MGYG-HGUT-01359-16	588	17	1
##############################################
Bradyrhizobium sp. 81013	+	DFE_0449.hmm	NZ_JABFDO010000015.1_108-Bradyrhizobium_sp._81013-18	452	21	2
Bradyrhizobium sp. 81013	+	DFE_0461.hmm	NZ_JABFDO010000015.1_109-Bradyrhizobium_sp._81013-40	1293	41	2
Bradyrhizobium sp. 81013	-	NZ_JABFDO010000015.1_110-Bradyrhizobium_sp._81013-0	NZ_JABFDO010000015.1_110-Bradyrhizobium_sp._81013-0	1088	0	2
##############################################
Bradyrhizobium sp. 83002	+	DFE_0449.hmm	NZ_JABFDM010000016.1_106-Bradyrhizobium_sp._83002-18	452	21	2
Bradyrhizobium sp. 83002	+	DFE_0462.hmm	NZ_JABFDM010000016.1_107-Bradyrhizobium_sp._83002-8	228	9	2
##############################################
Bradyrhizobium sp. 83012	+	DFE_0461.hmm	NZ_JABFDN010000019.1_2-Bradyrhizobium_sp._83012-30	924	31	2
Bradyrhizobium sp. 83012	+	DFE_0449.hmm	NZ_JABFDN010000019.1_3-Bradyrhizobium_sp._83012-18	452	21	2
##############################################
Bradyrhizobium sp. AUGA SZCCT0283	+	DFE_0449.hmm	NZ_JAFCLU010000009.1_92-Bradyrhizobium_sp._AUGA_SZCCT0283-18	465	21	2
Bradyrhizobium sp. AUGA SZCCT0283	+	DFE_0461.hmm	NZ_JAFCLU010000009.1_93-Bradyrhizobium_sp._AUGA_SZCCT0283-44	1371	45	2
Bradyrhizobium sp. AUGA SZCCT0283	-	NZ_JAFCLU010000009.1_94-Bradyrhizobium_sp._AUGA_SZCCT0283-0	NZ_JAFCLU010000009.1_94-Bradyrhizobium_sp._AUGA_SZCCT0283-0	1062	0	2
##############################################
Bradyrhizobium sp. S2-11-4	+	DFE_0449.hmm	NZ_CP076136.1_1503-Bradyrhizobium_sp._S2-11-4-18	455	21	1
##############################################
Bradyrhizobium sp. S2-11-4	+	DFE_0461.hmm	NZ_CP076136.1_1506-Bradyrhizobium_sp._S2-11-4-60	1794	61	1
Bradyrhizobium sp. S2-11-4	-	NZ_CP076136.1_1507-Bradyrhizobium_sp._S2-11-4-0	NZ_CP076136.1_1507-Bradyrhizobium_sp._S2-11-4-0	791	0	1
##############################################
Bradyrhizobium sp. S2-11-4	-	NZ_CP076135.1_4041-Bradyrhizobium_sp._S2-11-4-0	NZ_CP076135.1_4041-Bradyrhizobium_sp._S2-11-4-0	793	0	1
Bradyrhizobium sp. S2-11-4	+	DFE_0461.hmm	NZ_CP076135.1_4042-Bradyrhizobium_sp._S2-11-4-62	1855	63	1
##############################################
Bradyrhizobium sp. S2-11-4	+	DFE_0449.hmm	NZ_CP076135.1_4045-Bradyrhizobium_sp._S2-11-4-18	455	21	1
##############################################
Bradyrhizobium sp. STM 3843	+	DFE_0449.hmm	NZ_CAFK01000263.1_51-Bradyrhizobium_sp._STM_3843-18	450	21	2
Bradyrhizobium sp. STM 3843	+	DFE_0461.hmm	NZ_CAFK01000263.1_52-Bradyrhizobium_sp._STM_3843-14	411	15	2
##############################################
Caenimonas sp. SL110 SL110.Contig1	+	DFE_0449.hmm	NZ_JANU01000013.1_390-Caenimonas_sp._SL110_SL110.Contig1-24	606	28	2
Caenimonas sp. SL110 SL110.Contig1	+	DFE_0462.hmm	NZ_JANU01000013.1_391-Caenimonas_sp._SL110_SL110.Contig1-22	595	23	2
##############################################
Calderihabitans maritimus strain KKC1	+	DFE_0461.hmm	NZ_BDGJ01000010.1_37-Calderihabitans_maritimus_strain_KKC1-19	1262	19	1
Calderihabitans maritimus strain KKC1	-	NZ_BDGJ01000010.1_38-Calderihabitans_maritimus_strain_KKC1-0	NZ_BDGJ01000010.1_38-Calderihabitans_maritimus_strain_KKC1-0	155	0	1
##############################################
Calderihabitans maritimus strain KKC1	-	NZ_BDGJ01000035.1_13-Calderihabitans_maritimus_strain_KKC1-12	NZ_BDGJ01000035.1_13-Calderihabitans_maritimus_strain_KKC1-12	803	12	2
Calderihabitans maritimus strain KKC1	-	NZ_BDGJ01000035.1_14-Calderihabitans_maritimus_strain_KKC1-0	NZ_BDGJ01000035.1_14-Calderihabitans_maritimus_strain_KKC1-0	142	0	2
Calderihabitans maritimus strain KKC1	-	NZ_BDGJ01000035.1_15-Calderihabitans_maritimus_strain_KKC1-0	NZ_BDGJ01000035.1_15-Calderihabitans_maritimus_strain_KKC1-0	228	0	2
Calderihabitans maritimus strain KKC1	-	NZ_BDGJ01000035.1_16-Calderihabitans_maritimus_strain_KKC1-12	NZ_BDGJ01000035.1_16-Calderihabitans_maritimus_strain_KKC1-12	834	12	2
##############################################
Calderihabitans maritimus strain KKC1	+	DFE_0462.hmm	NZ_BDGJ01000164.1_21-Calderihabitans_maritimus_strain_KKC1-6	395	6	3
Calderihabitans maritimus strain KKC1	+	DFE_0463.hmm	NZ_BDGJ01000164.1_22-Calderihabitans_maritimus_strain_KKC1-0	332	0	3
Calderihabitans maritimus strain KKC1	-	NZ_BDGJ01000164.1_23-Calderihabitans_maritimus_strain_KKC1-6	NZ_BDGJ01000164.1_23-Calderihabitans_maritimus_strain_KKC1-6	322	6	3
Calderihabitans maritimus strain KKC1	+	DFE_0461.hmm	NZ_BDGJ01000164.1_24-Calderihabitans_maritimus_strain_KKC1-12	892	12	3
##############################################
Calderihabitans maritimus strain KKC1	+	DFE_0462.hmm	NZ_BDGJ01000164.1_27-Calderihabitans_maritimus_strain_KKC1-6	321	6	2
Calderihabitans maritimus strain KKC1	+	DFE_0451.hmm	NZ_BDGJ01000164.1_28-Calderihabitans_maritimus_strain_KKC1-0	311	0	2
Calderihabitans maritimus strain KKC1	+	DFE_0461.hmm	NZ_BDGJ01000164.1_29-Calderihabitans_maritimus_strain_KKC1-14	1516	16	2
##############################################
Caldithrix abyssi DSM 13497	-	NZ_CM001402.1_1275-Caldithrix_abyssi_DSM_13497-4	NZ_CM001402.1_1275-Caldithrix_abyssi_DSM_13497-4	204	4	4
Caldithrix abyssi DSM 13497	-	NZ_CM001402.1_1276-Caldithrix_abyssi_DSM_13497-0	NZ_CM001402.1_1276-Caldithrix_abyssi_DSM_13497-0	356	0	4
Caldithrix abyssi DSM 13497	+	DFE_0462.hmm	NZ_CM001402.1_1277-Caldithrix_abyssi_DSM_13497-5	199	5	4
Caldithrix abyssi DSM 13497	-	NZ_CM001402.1_1278-Caldithrix_abyssi_DSM_13497-0	NZ_CM001402.1_1278-Caldithrix_abyssi_DSM_13497-0	651	0	4
Caldithrix abyssi DSM 13497	+	DFE_0461.hmm	NZ_CM001402.1_1279-Caldithrix_abyssi_DSM_13497-14	421	15	4
Caldithrix abyssi DSM 13497	-	NZ_CM001402.1_1280-Caldithrix_abyssi_DSM_13497-4	NZ_CM001402.1_1280-Caldithrix_abyssi_DSM_13497-4	205	4	4
##############################################
Caldithrix abyssi DSM 13497	+	DFE_0462.hmm	NZ_CM001402.1_1607-Caldithrix_abyssi_DSM_13497-19	920	19	5
Caldithrix abyssi DSM 13497	+	DFE_0449.hmm	NZ_CM001402.1_1608-Caldithrix_abyssi_DSM_13497-11	649	12	5
Caldithrix abyssi DSM 13497	-	NZ_CM001402.1_1609-Caldithrix_abyssi_DSM_13497-4	NZ_CM001402.1_1609-Caldithrix_abyssi_DSM_13497-4	132	5	5
Caldithrix abyssi DSM 13497	-	NZ_CM001402.1_1610-Caldithrix_abyssi_DSM_13497-12	NZ_CM001402.1_1610-Caldithrix_abyssi_DSM_13497-12	298	14	5
Caldithrix abyssi DSM 13497	-	NZ_CM001402.1_1611-Caldithrix_abyssi_DSM_13497-0	NZ_CM001402.1_1611-Caldithrix_abyssi_DSM_13497-0	404	0	5
Caldithrix abyssi DSM 13497	-	NZ_CM001402.1_1612-Caldithrix_abyssi_DSM_13497-10	NZ_CM001402.1_1612-Caldithrix_abyssi_DSM_13497-10	385	10	5
Caldithrix abyssi DSM 13497	-	NZ_CM001402.1_1613-Caldithrix_abyssi_DSM_13497-1	NZ_CM001402.1_1613-Caldithrix_abyssi_DSM_13497-1	68	1	5
Caldithrix abyssi DSM 13497	-	NZ_CM001402.1_1614-Caldithrix_abyssi_DSM_13497-0	NZ_CM001402.1_1614-Caldithrix_abyssi_DSM_13497-0	326	0	5
##############################################
Caldithrix abyssi DSM 13497	-	NZ_CM001402.1_2457-Caldithrix_abyssi_DSM_13497-11	NZ_CM001402.1_2457-Caldithrix_abyssi_DSM_13497-11	599	12	2
Caldithrix abyssi DSM 13497	-	NZ_CM001402.1_2458-Caldithrix_abyssi_DSM_13497-10	NZ_CM001402.1_2458-Caldithrix_abyssi_DSM_13497-10	527	11	2
##############################################
Caldithrix abyssi DSM 13497	-	NZ_CM001402.1_3345-Caldithrix_abyssi_DSM_13497-0	NZ_CM001402.1_3345-Caldithrix_abyssi_DSM_13497-0	538	0	3
Caldithrix abyssi DSM 13497	-	NZ_CM001402.1_3346-Caldithrix_abyssi_DSM_13497-10	NZ_CM001402.1_3346-Caldithrix_abyssi_DSM_13497-10	267	12	3
Caldithrix abyssi DSM 13497	+	DFE_0448.hmm	NZ_CM001402.1_3347-Caldithrix_abyssi_DSM_13497-22	564	28	3
Caldithrix abyssi DSM 13497	+	DFE_0462.hmm	NZ_CM001402.1_3348-Caldithrix_abyssi_DSM_13497-20	560	23	3
##############################################
Caldithrix abyssi DSM 13497 strain LF13	+	DFE_0462.hmm	NZ_CP018099.1_290-Caldithrix_abyssi_DSM_13497_strain_LF13-19	920	19	5
Caldithrix abyssi DSM 13497 strain LF13	+	DFE_0449.hmm	NZ_CP018099.1_291-Caldithrix_abyssi_DSM_13497_strain_LF13-11	649	12	5
Caldithrix abyssi DSM 13497 strain LF13	-	NZ_CP018099.1_292-Caldithrix_abyssi_DSM_13497_strain_LF13-4	NZ_CP018099.1_292-Caldithrix_abyssi_DSM_13497_strain_LF13-4	132	5	5
Caldithrix abyssi DSM 13497 strain LF13	-	NZ_CP018099.1_293-Caldithrix_abyssi_DSM_13497_strain_LF13-12	NZ_CP018099.1_293-Caldithrix_abyssi_DSM_13497_strain_LF13-12	298	14	5
Caldithrix abyssi DSM 13497 strain LF13	-	NZ_CP018099.1_294-Caldithrix_abyssi_DSM_13497_strain_LF13-0	NZ_CP018099.1_294-Caldithrix_abyssi_DSM_13497_strain_LF13-0	404	0	5
Caldithrix abyssi DSM 13497 strain LF13	-	NZ_CP018099.1_295-Caldithrix_abyssi_DSM_13497_strain_LF13-10	NZ_CP018099.1_295-Caldithrix_abyssi_DSM_13497_strain_LF13-10	385	10	5
Caldithrix abyssi DSM 13497 strain LF13	-	NZ_CP018099.1_296-Caldithrix_abyssi_DSM_13497_strain_LF13-1	NZ_CP018099.1_296-Caldithrix_abyssi_DSM_13497_strain_LF13-1	68	1	5
Caldithrix abyssi DSM 13497 strain LF13	-	NZ_CP018099.1_297-Caldithrix_abyssi_DSM_13497_strain_LF13-0	NZ_CP018099.1_297-Caldithrix_abyssi_DSM_13497_strain_LF13-0	326	0	5
##############################################
Caldithrix abyssi DSM 13497 strain LF13	-	NZ_CP018099.1_1139-Caldithrix_abyssi_DSM_13497_strain_LF13-11	NZ_CP018099.1_1139-Caldithrix_abyssi_DSM_13497_strain_LF13-11	599	12	2
Caldithrix abyssi DSM 13497 strain LF13	-	NZ_CP018099.1_1140-Caldithrix_abyssi_DSM_13497_strain_LF13-10	NZ_CP018099.1_1140-Caldithrix_abyssi_DSM_13497_strain_LF13-10	527	11	2
##############################################
Caldithrix abyssi DSM 13497 strain LF13	-	NZ_CP018099.1_2029-Caldithrix_abyssi_DSM_13497_strain_LF13-0	NZ_CP018099.1_2029-Caldithrix_abyssi_DSM_13497_strain_LF13-0	538	0	3
Caldithrix abyssi DSM 13497 strain LF13	-	NZ_CP018099.1_2030-Caldithrix_abyssi_DSM_13497_strain_LF13-10	NZ_CP018099.1_2030-Caldithrix_abyssi_DSM_13497_strain_LF13-10	267	12	3
Caldithrix abyssi DSM 13497 strain LF13	+	DFE_0448.hmm	NZ_CP018099.1_2031-Caldithrix_abyssi_DSM_13497_strain_LF13-22	564	28	3
Caldithrix abyssi DSM 13497 strain LF13	+	DFE_0462.hmm	NZ_CP018099.1_2032-Caldithrix_abyssi_DSM_13497_strain_LF13-20	560	23	3
##############################################
Caldithrix abyssi DSM 13497 strain LF13	-	NZ_CP018099.1_3482-Caldithrix_abyssi_DSM_13497_strain_LF13-4	NZ_CP018099.1_3482-Caldithrix_abyssi_DSM_13497_strain_LF13-4	205	4	4
Caldithrix abyssi DSM 13497 strain LF13	+	DFE_0461.hmm	NZ_CP018099.1_3483-Caldithrix_abyssi_DSM_13497_strain_LF13-14	421	15	4
Caldithrix abyssi DSM 13497 strain LF13	-	NZ_CP018099.1_3484-Caldithrix_abyssi_DSM_13497_strain_LF13-0	NZ_CP018099.1_3484-Caldithrix_abyssi_DSM_13497_strain_LF13-0	651	0	4
Caldithrix abyssi DSM 13497 strain LF13	+	DFE_0462.hmm	NZ_CP018099.1_3485-Caldithrix_abyssi_DSM_13497_strain_LF13-5	199	5	4
Caldithrix abyssi DSM 13497 strain LF13	-	NZ_CP018099.1_3486-Caldithrix_abyssi_DSM_13497_strain_LF13-0	NZ_CP018099.1_3486-Caldithrix_abyssi_DSM_13497_strain_LF13-0	356	0	4
Caldithrix abyssi DSM 13497 strain LF13	-	NZ_CP018099.1_3487-Caldithrix_abyssi_DSM_13497_strain_LF13-4	NZ_CP018099.1_3487-Caldithrix_abyssi_DSM_13497_strain_LF13-4	204	4	4
##############################################
Campylobacter jejuni subsp. jejuni strain 81-176 1	-	NZ_JADWZI010000001.1_30-Campylobacter_jejuni_subsp._jejuni_strain_81-176_1-0	NZ_JADWZI010000001.1_30-Campylobacter_jejuni_subsp._jejuni_strain_81-176_1-0	122	0	4
Campylobacter jejuni subsp. jejuni strain 81-176 1	-	NZ_JADWZI010000001.1_31-Campylobacter_jejuni_subsp._jejuni_strain_81-176_1-7	NZ_JADWZI010000001.1_31-Campylobacter_jejuni_subsp._jejuni_strain_81-176_1-7	656	7	4
Campylobacter jejuni subsp. jejuni strain 81-176 1	-	NZ_JADWZI010000001.1_32-Campylobacter_jejuni_subsp._jejuni_strain_81-176_1-6	NZ_JADWZI010000001.1_32-Campylobacter_jejuni_subsp._jejuni_strain_81-176_1-6	689	6	4
Campylobacter jejuni subsp. jejuni strain 81-176 1	-	NZ_JADWZI010000001.1_33-Campylobacter_jejuni_subsp._jejuni_strain_81-176_1-0	NZ_JADWZI010000001.1_33-Campylobacter_jejuni_subsp._jejuni_strain_81-176_1-0	194	0	4
Campylobacter jejuni subsp. jejuni strain 81-176 1	-	NZ_JADWZH010000001.1_30-Campylobacter_jejuni_subsp._jejuni_strain_81-176_1-0	NZ_JADWZH010000001.1_30-Campylobacter_jejuni_subsp._jejuni_strain_81-176_1-0	122	0	4
Campylobacter jejuni subsp. jejuni strain 81-176 1	-	NZ_JADWZH010000001.1_31-Campylobacter_jejuni_subsp._jejuni_strain_81-176_1-7	NZ_JADWZH010000001.1_31-Campylobacter_jejuni_subsp._jejuni_strain_81-176_1-7	656	7	4
Campylobacter jejuni subsp. jejuni strain 81-176 1	-	NZ_JADWZH010000001.1_32-Campylobacter_jejuni_subsp._jejuni_strain_81-176_1-6	NZ_JADWZH010000001.1_32-Campylobacter_jejuni_subsp._jejuni_strain_81-176_1-6	689	6	4
Campylobacter jejuni subsp. jejuni strain 81-176 1	-	NZ_JADWZH010000001.1_33-Campylobacter_jejuni_subsp._jejuni_strain_81-176_1-0	NZ_JADWZH010000001.1_33-Campylobacter_jejuni_subsp._jejuni_strain_81-176_1-0	194	0	4
##############################################
Candidatus Brocadia sinica JPN1	-	NZ_BAFN01000001.1_212-Candidatus_Brocadia_sinica_JPN1-6	NZ_BAFN01000001.1_212-Candidatus_Brocadia_sinica_JPN1-6	337	7	2
Candidatus Brocadia sinica JPN1	-	NZ_BAFN01000001.1_213-Candidatus_Brocadia_sinica_JPN1-10	NZ_BAFN01000001.1_213-Candidatus_Brocadia_sinica_JPN1-10	384	11	2
##############################################
Candidatus Brocadia sinica JPN1	-	NZ_BAFN01000001.1_2712-Candidatus_Brocadia_sinica_JPN1-8	NZ_BAFN01000001.1_2712-Candidatus_Brocadia_sinica_JPN1-8	621	8	3
Candidatus Brocadia sinica JPN1	-	NZ_BAFN01000001.1_2713-Candidatus_Brocadia_sinica_JPN1-10	NZ_BAFN01000001.1_2713-Candidatus_Brocadia_sinica_JPN1-10	433	11	3
Candidatus Brocadia sinica JPN1	-	NZ_BAFN01000001.1_2714-Candidatus_Brocadia_sinica_JPN1-7	NZ_BAFN01000001.1_2714-Candidatus_Brocadia_sinica_JPN1-7	326	8	3
##############################################
Candidatus Brocadia sinica JPN1	-	NZ_BAFN01000001.1_2950-Candidatus_Brocadia_sinica_JPN1-5	NZ_BAFN01000001.1_2950-Candidatus_Brocadia_sinica_JPN1-5	767	5	3
Candidatus Brocadia sinica JPN1	-	NZ_BAFN01000001.1_2951-Candidatus_Brocadia_sinica_JPN1-2	NZ_BAFN01000001.1_2951-Candidatus_Brocadia_sinica_JPN1-2	377	2	3
Candidatus Brocadia sinica JPN1	-	NZ_BAFN01000001.1_2952-Candidatus_Brocadia_sinica_JPN1-8	NZ_BAFN01000001.1_2952-Candidatus_Brocadia_sinica_JPN1-8	875	8	3
Candidatus Brocadia sinica JPN1	-	NZ_BAFN01000001.1_2953-Candidatus_Brocadia_sinica_JPN1-0	NZ_BAFN01000001.1_2953-Candidatus_Brocadia_sinica_JPN1-0	173	0	3
##############################################
Candidatus Kuenenia stuttgartiensis isolate kuenenia_lowcov_bin_ru-nijmegen	-	NZ_OCTL01000071.1_22-Candidatus_Kuenenia_stuttgartiensis_isolate_kuenenia_lowcov_bin_ru-nijmegen-6	NZ_OCTL01000071.1_22-Candidatus_Kuenenia_stuttgartiensis_isolate_kuenenia_lowcov_bin_ru-nijmegen-6	237	7	3
Candidatus Kuenenia stuttgartiensis isolate kuenenia_lowcov_bin_ru-nijmegen	+	DFE_0461.hmm	NZ_OCTL01000071.1_23-Candidatus_Kuenenia_stuttgartiensis_isolate_kuenenia_lowcov_bin_ru-nijmegen-10	418	11	3
Candidatus Kuenenia stuttgartiensis isolate kuenenia_lowcov_bin_ru-nijmegen	-	NZ_OCTL01000071.1_24-Candidatus_Kuenenia_stuttgartiensis_isolate_kuenenia_lowcov_bin_ru-nijmegen-5	NZ_OCTL01000071.1_24-Candidatus_Kuenenia_stuttgartiensis_isolate_kuenenia_lowcov_bin_ru-nijmegen-5	334	5	3
##############################################
Candidatus Kuenenia stuttgartiensis isolate kuenenia_lowcov_bin_ru-nijmegen	-	NZ_OCTL01000112.1_24-Candidatus_Kuenenia_stuttgartiensis_isolate_kuenenia_lowcov_bin_ru-nijmegen-5	NZ_OCTL01000112.1_24-Candidatus_Kuenenia_stuttgartiensis_isolate_kuenenia_lowcov_bin_ru-nijmegen-5	334	5	3
Candidatus Kuenenia stuttgartiensis isolate kuenenia_lowcov_bin_ru-nijmegen	+	DFE_0461.hmm	NZ_OCTL01000112.1_25-Candidatus_Kuenenia_stuttgartiensis_isolate_kuenenia_lowcov_bin_ru-nijmegen-10	418	11	3
Candidatus Kuenenia stuttgartiensis isolate kuenenia_lowcov_bin_ru-nijmegen	-	NZ_OCTL01000112.1_26-Candidatus_Kuenenia_stuttgartiensis_isolate_kuenenia_lowcov_bin_ru-nijmegen-6	NZ_OCTL01000112.1_26-Candidatus_Kuenenia_stuttgartiensis_isolate_kuenenia_lowcov_bin_ru-nijmegen-6	237	7	3
##############################################
Candidatus Marithrix sp. Canyon 246 clone 1	-	NZ_MCBV01000018.1_34-Candidatus_Marithrix_sp._Canyon_246_clone_1-1	NZ_MCBV01000018.1_34-Candidatus_Marithrix_sp._Canyon_246_clone_1-1	246	1	3
Candidatus Marithrix sp. Canyon 246 clone 1	-	NZ_MCBV01000018.1_35-Candidatus_Marithrix_sp._Canyon_246_clone_1-3	NZ_MCBV01000018.1_35-Candidatus_Marithrix_sp._Canyon_246_clone_1-3	547	3	3
Candidatus Marithrix sp. Canyon 246 clone 1	-	NZ_MCBV01000018.1_36-Candidatus_Marithrix_sp._Canyon_246_clone_1-8	NZ_MCBV01000018.1_36-Candidatus_Marithrix_sp._Canyon_246_clone_1-8	605	8	3
Candidatus Marithrix sp. Canyon 246 clone 1	-	NZ_MCBV01000018.1_37-Candidatus_Marithrix_sp._Canyon_246_clone_1-9	NZ_MCBV01000018.1_37-Candidatus_Marithrix_sp._Canyon_246_clone_1-9	758	10	3
##############################################
Candidatus Marithrix sp. Canyon 246 clone 1	-	NZ_MCBV01000021.1_31-Candidatus_Marithrix_sp._Canyon_246_clone_1-8	NZ_MCBV01000021.1_31-Candidatus_Marithrix_sp._Canyon_246_clone_1-8	489	8	2
Candidatus Marithrix sp. Canyon 246 clone 1	-	NZ_MCBV01000021.1_32-Candidatus_Marithrix_sp._Canyon_246_clone_1-9	NZ_MCBV01000021.1_32-Candidatus_Marithrix_sp._Canyon_246_clone_1-9	634	9	2
##############################################
Candidatus Marithrix sp. Canyon 246 clone 2	-	NZ_MCBW01000015.1_26-Candidatus_Marithrix_sp._Canyon_246_clone_2-9	NZ_MCBW01000015.1_26-Candidatus_Marithrix_sp._Canyon_246_clone_2-9	758	10	3
Candidatus Marithrix sp. Canyon 246 clone 2	-	NZ_MCBW01000015.1_27-Candidatus_Marithrix_sp._Canyon_246_clone_2-8	NZ_MCBW01000015.1_27-Candidatus_Marithrix_sp._Canyon_246_clone_2-8	605	8	3
Candidatus Marithrix sp. Canyon 246 clone 2	-	NZ_MCBW01000015.1_28-Candidatus_Marithrix_sp._Canyon_246_clone_2-3	NZ_MCBW01000015.1_28-Candidatus_Marithrix_sp._Canyon_246_clone_2-3	547	3	3
Candidatus Marithrix sp. Canyon 246 clone 2	-	NZ_MCBW01000015.1_29-Candidatus_Marithrix_sp._Canyon_246_clone_2-1	NZ_MCBW01000015.1_29-Candidatus_Marithrix_sp._Canyon_246_clone_2-1	246	1	3
##############################################
Candidatus Marithrix sp. Canyon 246 clone 2	-	NZ_MCBW01000020.1_21-Candidatus_Marithrix_sp._Canyon_246_clone_2-9	NZ_MCBW01000020.1_21-Candidatus_Marithrix_sp._Canyon_246_clone_2-9	634	9	2
Candidatus Marithrix sp. Canyon 246 clone 2	-	NZ_MCBW01000020.1_22-Candidatus_Marithrix_sp._Canyon_246_clone_2-8	NZ_MCBW01000020.1_22-Candidatus_Marithrix_sp._Canyon_246_clone_2-8	489	8	2
##############################################
Candidatus Marithrix sp. Canyon 246 clone 3	-	NZ_MCBX01000018.1_27-Candidatus_Marithrix_sp._Canyon_246_clone_3-9	NZ_MCBX01000018.1_27-Candidatus_Marithrix_sp._Canyon_246_clone_3-9	758	10	3
Candidatus Marithrix sp. Canyon 246 clone 3	-	NZ_MCBX01000018.1_28-Candidatus_Marithrix_sp._Canyon_246_clone_3-8	NZ_MCBX01000018.1_28-Candidatus_Marithrix_sp._Canyon_246_clone_3-8	605	8	3
Candidatus Marithrix sp. Canyon 246 clone 3	-	NZ_MCBX01000018.1_29-Candidatus_Marithrix_sp._Canyon_246_clone_3-3	NZ_MCBX01000018.1_29-Candidatus_Marithrix_sp._Canyon_246_clone_3-3	547	3	3
Candidatus Marithrix sp. Canyon 246 clone 3	-	NZ_MCBX01000018.1_30-Candidatus_Marithrix_sp._Canyon_246_clone_3-1	NZ_MCBX01000018.1_30-Candidatus_Marithrix_sp._Canyon_246_clone_3-1	246	1	3
##############################################
Candidatus Marithrix sp. Canyon 246 clone 3	-	NZ_MCBX01000040.1_21-Candidatus_Marithrix_sp._Canyon_246_clone_3-9	NZ_MCBX01000040.1_21-Candidatus_Marithrix_sp._Canyon_246_clone_3-9	634	9	2
Candidatus Marithrix sp. Canyon 246 clone 3	-	NZ_MCBX01000040.1_22-Candidatus_Marithrix_sp._Canyon_246_clone_3-8	NZ_MCBX01000040.1_22-Candidatus_Marithrix_sp._Canyon_246_clone_3-8	489	8	2
##############################################
Candidatus Marithrix sp. Canyon 246 clone 4	-	NZ_MCBY01000018.1_34-Candidatus_Marithrix_sp._Canyon_246_clone_4-1	NZ_MCBY01000018.1_34-Candidatus_Marithrix_sp._Canyon_246_clone_4-1	246	1	3
Candidatus Marithrix sp. Canyon 246 clone 4	-	NZ_MCBY01000018.1_35-Candidatus_Marithrix_sp._Canyon_246_clone_4-3	NZ_MCBY01000018.1_35-Candidatus_Marithrix_sp._Canyon_246_clone_4-3	547	3	3
Candidatus Marithrix sp. Canyon 246 clone 4	-	NZ_MCBY01000018.1_36-Candidatus_Marithrix_sp._Canyon_246_clone_4-8	NZ_MCBY01000018.1_36-Candidatus_Marithrix_sp._Canyon_246_clone_4-8	605	8	3
Candidatus Marithrix sp. Canyon 246 clone 4	-	NZ_MCBY01000018.1_37-Candidatus_Marithrix_sp._Canyon_246_clone_4-9	NZ_MCBY01000018.1_37-Candidatus_Marithrix_sp._Canyon_246_clone_4-9	758	10	3
##############################################
Candidatus Marithrix sp. Canyon 246 clone 4	-	NZ_MCBY01000070.1_85-Candidatus_Marithrix_sp._Canyon_246_clone_4-8	NZ_MCBY01000070.1_85-Candidatus_Marithrix_sp._Canyon_246_clone_4-8	489	8	2
Candidatus Marithrix sp. Canyon 246 clone 4	-	NZ_MCBY01000070.1_86-Candidatus_Marithrix_sp._Canyon_246_clone_4-9	NZ_MCBY01000070.1_86-Candidatus_Marithrix_sp._Canyon_246_clone_4-9	634	9	2
##############################################
Candidatus Marithrix sp. Canyon 246 clone 5	-	NZ_MCBZ01000010.1_12-Candidatus_Marithrix_sp._Canyon_246_clone_5-8	NZ_MCBZ01000010.1_12-Candidatus_Marithrix_sp._Canyon_246_clone_5-8	489	8	2
Candidatus Marithrix sp. Canyon 246 clone 5	-	NZ_MCBZ01000010.1_13-Candidatus_Marithrix_sp._Canyon_246_clone_5-9	NZ_MCBZ01000010.1_13-Candidatus_Marithrix_sp._Canyon_246_clone_5-9	634	9	2
##############################################
Candidatus Marithrix sp. Canyon 246 clone 5	-	NZ_MCBZ01000031.1_20-Candidatus_Marithrix_sp._Canyon_246_clone_5-1	NZ_MCBZ01000031.1_20-Candidatus_Marithrix_sp._Canyon_246_clone_5-1	246	1	3
Candidatus Marithrix sp. Canyon 246 clone 5	-	NZ_MCBZ01000031.1_21-Candidatus_Marithrix_sp._Canyon_246_clone_5-3	NZ_MCBZ01000031.1_21-Candidatus_Marithrix_sp._Canyon_246_clone_5-3	547	3	3
Candidatus Marithrix sp. Canyon 246 clone 5	-	NZ_MCBZ01000031.1_22-Candidatus_Marithrix_sp._Canyon_246_clone_5-8	NZ_MCBZ01000031.1_22-Candidatus_Marithrix_sp._Canyon_246_clone_5-8	605	8	3
Candidatus Marithrix sp. Canyon 246 clone 5	-	NZ_MCBZ01000031.1_23-Candidatus_Marithrix_sp._Canyon_246_clone_5-9	NZ_MCBZ01000031.1_23-Candidatus_Marithrix_sp._Canyon_246_clone_5-9	758	10	3
##############################################
Candidatus Marithrix sp. Canyon 246 clone 6	-	NZ_MCCA01000005.1_14-Candidatus_Marithrix_sp._Canyon_246_clone_6-8	NZ_MCCA01000005.1_14-Candidatus_Marithrix_sp._Canyon_246_clone_6-8	489	8	2
Candidatus Marithrix sp. Canyon 246 clone 6	-	NZ_MCCA01000005.1_15-Candidatus_Marithrix_sp._Canyon_246_clone_6-9	NZ_MCCA01000005.1_15-Candidatus_Marithrix_sp._Canyon_246_clone_6-9	634	9	2
##############################################
Candidatus Marithrix sp. Canyon 246 clone 6	-	NZ_MCCA01000096.1_1-Candidatus_Marithrix_sp._Canyon_246_clone_6-9	NZ_MCCA01000096.1_1-Candidatus_Marithrix_sp._Canyon_246_clone_6-9	758	10	3
Candidatus Marithrix sp. Canyon 246 clone 6	-	NZ_MCCA01000096.1_2-Candidatus_Marithrix_sp._Canyon_246_clone_6-8	NZ_MCCA01000096.1_2-Candidatus_Marithrix_sp._Canyon_246_clone_6-8	605	8	3
Candidatus Marithrix sp. Canyon 246 clone 6	-	NZ_MCCA01000096.1_3-Candidatus_Marithrix_sp._Canyon_246_clone_6-3	NZ_MCCA01000096.1_3-Candidatus_Marithrix_sp._Canyon_246_clone_6-3	547	3	3
Candidatus Marithrix sp. Canyon 246 clone 6	-	NZ_MCCA01000096.1_4-Candidatus_Marithrix_sp._Canyon_246_clone_6-1	NZ_MCCA01000096.1_4-Candidatus_Marithrix_sp._Canyon_246_clone_6-1	246	1	3
##############################################
Candidatus Scalindua japonica strain husup-a2	-	NZ_BAOS01000001.1_232-Candidatus_Scalindua_japonica_strain_husup-a2-5	NZ_BAOS01000001.1_232-Candidatus_Scalindua_japonica_strain_husup-a2-5	356	5	3
Candidatus Scalindua japonica strain husup-a2	-	NZ_BAOS01000001.1_233-Candidatus_Scalindua_japonica_strain_husup-a2-10	NZ_BAOS01000001.1_233-Candidatus_Scalindua_japonica_strain_husup-a2-10	448	12	3
Candidatus Scalindua japonica strain husup-a2	-	NZ_BAOS01000001.1_234-Candidatus_Scalindua_japonica_strain_husup-a2-12	NZ_BAOS01000001.1_234-Candidatus_Scalindua_japonica_strain_husup-a2-12	398	15	3
Candidatus Scalindua japonica strain husup-a2	-	NZ_BAOS01000001.1_235-Candidatus_Scalindua_japonica_strain_husup-a2-0	NZ_BAOS01000001.1_235-Candidatus_Scalindua_japonica_strain_husup-a2-0	98	0	3
##############################################
Candidatus Scalindua japonica strain husup-a2	-	NZ_BAOS01000036.1_24-Candidatus_Scalindua_japonica_strain_husup-a2-8	NZ_BAOS01000036.1_24-Candidatus_Scalindua_japonica_strain_husup-a2-8	552	8	2
Candidatus Scalindua japonica strain husup-a2	-	NZ_BAOS01000036.1_25-Candidatus_Scalindua_japonica_strain_husup-a2-7	NZ_BAOS01000036.1_25-Candidatus_Scalindua_japonica_strain_husup-a2-7	448	8	2
##############################################
Candidatus Sulfopaludibacter sp. SbA4 strain Peat soil MAG SbA4	-	NZ_OMOG01000118.1_32-Candidatus_Sulfopaludibacter_sp._SbA4_strain_Peat_soil_MAG_SbA4-0	NZ_OMOG01000118.1_32-Candidatus_Sulfopaludibacter_sp._SbA4_strain_Peat_soil_MAG_SbA4-0	139	0	2
Candidatus Sulfopaludibacter sp. SbA4 strain Peat soil MAG SbA4	+	MtrC_TIGR03507.hmm	NZ_OMOG01000118.1_33-Candidatus_Sulfopaludibacter_sp._SbA4_strain_Peat_soil_MAG_SbA4-10	712	10	2
Candidatus Sulfopaludibacter sp. SbA4 strain Peat soil MAG SbA4	+	MtoA.hmm	NZ_OMOG01000118.1_34-Candidatus_Sulfopaludibacter_sp._SbA4_strain_Peat_soil_MAG_SbA4-10	375	10	2
##############################################
Candidatus Sulfopaludibacter sp. SbA4 strain Peat soil MAG SbA4	-	NZ_OMOG01000276.1_24-Candidatus_Sulfopaludibacter_sp._SbA4_strain_Peat_soil_MAG_SbA4-0	NZ_OMOG01000276.1_24-Candidatus_Sulfopaludibacter_sp._SbA4_strain_Peat_soil_MAG_SbA4-0	502	0	2
Candidatus Sulfopaludibacter sp. SbA4 strain Peat soil MAG SbA4	-	NZ_OMOG01000276.1_25-Candidatus_Sulfopaludibacter_sp._SbA4_strain_Peat_soil_MAG_SbA4-0	NZ_OMOG01000276.1_25-Candidatus_Sulfopaludibacter_sp._SbA4_strain_Peat_soil_MAG_SbA4-0	188	0	2
Candidatus Sulfopaludibacter sp. SbA4 strain Peat soil MAG SbA4	+	MtrC_TIGR03507.hmm	NZ_OMOG01000276.1_26-Candidatus_Sulfopaludibacter_sp._SbA4_strain_Peat_soil_MAG_SbA4-10	734	10	2
Candidatus Sulfopaludibacter sp. SbA4 strain Peat soil MAG SbA4	+	MtoA.hmm	NZ_OMOG01000276.1_27-Candidatus_Sulfopaludibacter_sp._SbA4_strain_Peat_soil_MAG_SbA4-10	330	10	2
Candidatus Sulfopaludibacter sp. SbA4 strain Peat soil MAG SbA4	-	NZ_OMOG01000276.1_28-Candidatus_Sulfopaludibacter_sp._SbA4_strain_Peat_soil_MAG_SbA4-0	NZ_OMOG01000276.1_28-Candidatus_Sulfopaludibacter_sp._SbA4_strain_Peat_soil_MAG_SbA4-0	34	0	2
##############################################
Candidatus Sulfopaludibacter sp. SbA4 strain Peat soil MAG SbA4	+	DFE_0449.hmm	NZ_OMOG01000320.1_1-Candidatus_Sulfopaludibacter_sp._SbA4_strain_Peat_soil_MAG_SbA4-23	625	27	1
##############################################
Candidatus Sulfotelmatobacter kueseliae strain Peat soil MAG SbA1	-	NZ_OMOD01000030.1_3-Candidatus_Sulfotelmatobacter_kueseliae_strain_Peat_soil_MAG_SbA1-0	NZ_OMOD01000030.1_3-Candidatus_Sulfotelmatobacter_kueseliae_strain_Peat_soil_MAG_SbA1-0	255	0	3
Candidatus Sulfotelmatobacter kueseliae strain Peat soil MAG SbA1	+	DFE_0462.hmm	NZ_OMOD01000030.1_4-Candidatus_Sulfotelmatobacter_kueseliae_strain_Peat_soil_MAG_SbA1-12	625	12	3
Candidatus Sulfotelmatobacter kueseliae strain Peat soil MAG SbA1	+	DFE_0451.hmm	NZ_OMOD01000030.1_5-Candidatus_Sulfotelmatobacter_kueseliae_strain_Peat_soil_MAG_SbA1-0	352	0	3
Candidatus Sulfotelmatobacter kueseliae strain Peat soil MAG SbA1	-	NZ_OMOD01000030.1_6-Candidatus_Sulfotelmatobacter_kueseliae_strain_Peat_soil_MAG_SbA1-0	NZ_OMOD01000030.1_6-Candidatus_Sulfotelmatobacter_kueseliae_strain_Peat_soil_MAG_SbA1-0	621	0	3
Candidatus Sulfotelmatobacter kueseliae strain Peat soil MAG SbA1	-	NZ_OMOD01000030.1_7-Candidatus_Sulfotelmatobacter_kueseliae_strain_Peat_soil_MAG_SbA1-4	NZ_OMOD01000030.1_7-Candidatus_Sulfotelmatobacter_kueseliae_strain_Peat_soil_MAG_SbA1-4	241	4	3
Candidatus Sulfotelmatobacter kueseliae strain Peat soil MAG SbA1	+	DFE_0463.hmm	NZ_OMOD01000030.1_8-Candidatus_Sulfotelmatobacter_kueseliae_strain_Peat_soil_MAG_SbA1-0	351	0	3
Candidatus Sulfotelmatobacter kueseliae strain Peat soil MAG SbA1	+	DFE_0462.hmm	NZ_OMOD01000030.1_9-Candidatus_Sulfotelmatobacter_kueseliae_strain_Peat_soil_MAG_SbA1-7	268	7	3
##############################################
Candidatus Sulfotelmatobacter kueseliae strain Peat soil MAG SbA1	+	DFE_0462.hmm	NZ_OMOD01000037.1_9-Candidatus_Sulfotelmatobacter_kueseliae_strain_Peat_soil_MAG_SbA1-19	688	19	1
Candidatus Sulfotelmatobacter kueseliae strain Peat soil MAG SbA1	-	NZ_OMOD01000037.1_10-Candidatus_Sulfotelmatobacter_kueseliae_strain_Peat_soil_MAG_SbA1-1	NZ_OMOD01000037.1_10-Candidatus_Sulfotelmatobacter_kueseliae_strain_Peat_soil_MAG_SbA1-1	106	1	1
##############################################
Candidatus Sulfotelmatobacter kueseliae strain Peat soil MAG SbA1	+	DFE_0461.hmm	NZ_OMOD01000148.1_35-Candidatus_Sulfotelmatobacter_kueseliae_strain_Peat_soil_MAG_SbA1-16	518	16	3
Candidatus Sulfotelmatobacter kueseliae strain Peat soil MAG SbA1	+	DFE_0451.hmm	NZ_OMOD01000148.1_36-Candidatus_Sulfotelmatobacter_kueseliae_strain_Peat_soil_MAG_SbA1-0	420	0	3
Candidatus Sulfotelmatobacter kueseliae strain Peat soil MAG SbA1	-	NZ_OMOD01000148.1_37-Candidatus_Sulfotelmatobacter_kueseliae_strain_Peat_soil_MAG_SbA1-4	NZ_OMOD01000148.1_37-Candidatus_Sulfotelmatobacter_kueseliae_strain_Peat_soil_MAG_SbA1-4	370	4	3
Candidatus Sulfotelmatobacter kueseliae strain Peat soil MAG SbA1	-	NZ_OMOD01000148.1_38-Candidatus_Sulfotelmatobacter_kueseliae_strain_Peat_soil_MAG_SbA1-0	NZ_OMOD01000148.1_38-Candidatus_Sulfotelmatobacter_kueseliae_strain_Peat_soil_MAG_SbA1-0	358	0	3
Candidatus Sulfotelmatobacter kueseliae strain Peat soil MAG SbA1	-	NZ_OMOD01000148.1_39-Candidatus_Sulfotelmatobacter_kueseliae_strain_Peat_soil_MAG_SbA1-0	NZ_OMOD01000148.1_39-Candidatus_Sulfotelmatobacter_kueseliae_strain_Peat_soil_MAG_SbA1-0	616	0	3
Candidatus Sulfotelmatobacter kueseliae strain Peat soil MAG SbA1	+	DFE_0451.hmm	NZ_OMOD01000148.1_40-Candidatus_Sulfotelmatobacter_kueseliae_strain_Peat_soil_MAG_SbA1-0	368	0	3
Candidatus Sulfotelmatobacter kueseliae strain Peat soil MAG SbA1	+	DFE_0462.hmm	NZ_OMOD01000148.1_41-Candidatus_Sulfotelmatobacter_kueseliae_strain_Peat_soil_MAG_SbA1-12	628	12	3
##############################################
Candidatus Sulfotelmatomonas gaucii strain Peat soil MAG SbA5	-	NZ_OKRB01000075.1_24-Candidatus_Sulfotelmatomonas_gaucii_strain_Peat_soil_MAG_SbA5-8	NZ_OKRB01000075.1_24-Candidatus_Sulfotelmatomonas_gaucii_strain_Peat_soil_MAG_SbA5-8	685	8	2
Candidatus Sulfotelmatomonas gaucii strain Peat soil MAG SbA5	-	NZ_OKRB01000075.1_25-Candidatus_Sulfotelmatomonas_gaucii_strain_Peat_soil_MAG_SbA5-1	NZ_OKRB01000075.1_25-Candidatus_Sulfotelmatomonas_gaucii_strain_Peat_soil_MAG_SbA5-1	251	1	2
Candidatus Sulfotelmatomonas gaucii strain Peat soil MAG SbA5	+	DFE_0462.hmm	NZ_OKRB01000075.1_26-Candidatus_Sulfotelmatomonas_gaucii_strain_Peat_soil_MAG_SbA5-12	446	12	2
##############################################
Candidatus Thermokryptus mobilis isolate JGI-1	-	NZ_FAOO01000013.1_2-Candidatus_Thermokryptus_mobilis_isolate_JGI-1-7	NZ_FAOO01000013.1_2-Candidatus_Thermokryptus_mobilis_isolate_JGI-1-7	383	9	3
Candidatus Thermokryptus mobilis isolate JGI-1	-	NZ_FAOO01000013.1_3-Candidatus_Thermokryptus_mobilis_isolate_JGI-1-14	NZ_FAOO01000013.1_3-Candidatus_Thermokryptus_mobilis_isolate_JGI-1-14	403	17	3
Candidatus Thermokryptus mobilis isolate JGI-1	-	NZ_FAOO01000013.1_4-Candidatus_Thermokryptus_mobilis_isolate_JGI-1-0	NZ_FAOO01000013.1_4-Candidatus_Thermokryptus_mobilis_isolate_JGI-1-0	421	0	3
Candidatus Thermokryptus mobilis isolate JGI-1	+	DFE_0461.hmm	NZ_FAOO01000013.1_5-Candidatus_Thermokryptus_mobilis_isolate_JGI-1-11	474	11	3
##############################################
Candidatus Thermokryptus mobilis isolate JGI-1	+	DFE_0465.hmm	NZ_FAOO01000013.1_8-Candidatus_Thermokryptus_mobilis_isolate_JGI-1-4	186	4	3
Candidatus Thermokryptus mobilis isolate JGI-1	+	DFE_0449.hmm	NZ_FAOO01000013.1_9-Candidatus_Thermokryptus_mobilis_isolate_JGI-1-17	649	19	3
Candidatus Thermokryptus mobilis isolate JGI-1	+	DFE_0449.hmm	NZ_FAOO01000013.1_10-Candidatus_Thermokryptus_mobilis_isolate_JGI-1-18	657	18	3
##############################################
Candidatus Thiodiazotropha endolucinida strain COS CODIS_contig000001	-	NZ_MARB01000007.1_170-Candidatus_Thiodiazotropha_endolucinida_strain_COS_CODIS_contig000001-8	NZ_MARB01000007.1_170-Candidatus_Thiodiazotropha_endolucinida_strain_COS_CODIS_contig000001-8	482	8	3
Candidatus Thiodiazotropha endolucinida strain COS CODIS_contig000001	-	NZ_MARB01000007.1_171-Candidatus_Thiodiazotropha_endolucinida_strain_COS_CODIS_contig000001-5	NZ_MARB01000007.1_171-Candidatus_Thiodiazotropha_endolucinida_strain_COS_CODIS_contig000001-5	431	6	3
Candidatus Thiodiazotropha endolucinida strain COS CODIS_contig000001	-	NZ_MARB01000007.1_172-Candidatus_Thiodiazotropha_endolucinida_strain_COS_CODIS_contig000001-8	NZ_MARB01000007.1_172-Candidatus_Thiodiazotropha_endolucinida_strain_COS_CODIS_contig000001-8	534	8	3
##############################################
Candidatus Thiodiazotropha endolucinida strain COS CODIS_contig000001	-	NZ_MARB01000038.1_11-Candidatus_Thiodiazotropha_endolucinida_strain_COS_CODIS_contig000001-0	NZ_MARB01000038.1_11-Candidatus_Thiodiazotropha_endolucinida_strain_COS_CODIS_contig000001-0	830	0	2
Candidatus Thiodiazotropha endolucinida strain COS CODIS_contig000001	+	DFE_0461.hmm	NZ_MARB01000038.1_12-Candidatus_Thiodiazotropha_endolucinida_strain_COS_CODIS_contig000001-67	1653	69	2
Candidatus Thiodiazotropha endolucinida strain COS CODIS_contig000001	+	DFE_0449.hmm	NZ_MARB01000038.1_13-Candidatus_Thiodiazotropha_endolucinida_strain_COS_CODIS_contig000001-21	524	24	2
##############################################
Carboxydocella sp. JDF658	+	DFE_0461.hmm	NZ_BDLR01000004.1_43-Carboxydocella_sp._JDF658-44	2792	44	2
Carboxydocella sp. JDF658	-	NZ_BDLR01000004.1_44-Carboxydocella_sp._JDF658-6	NZ_BDLR01000004.1_44-Carboxydocella_sp._JDF658-6	414	6	2
##############################################
Carboxydocella sp. JDF658	+	DFE_0461.hmm	NZ_BDLR01000004.1_49-Carboxydocella_sp._JDF658-49	1779	50	3
Carboxydocella sp. JDF658	+	DFE_0462.hmm	NZ_BDLR01000004.1_50-Carboxydocella_sp._JDF658-28	829	31	3
Carboxydocella sp. JDF658	-	NZ_BDLR01000004.1_51-Carboxydocella_sp._JDF658-6	NZ_BDLR01000004.1_51-Carboxydocella_sp._JDF658-6	337	6	3
##############################################
Carboxydocella sp. JDF658	-	NZ_BDLR01000032.1_30-Carboxydocella_sp._JDF658-12	NZ_BDLR01000032.1_30-Carboxydocella_sp._JDF658-12	354	13	2
Carboxydocella sp. JDF658	+	DFE_0462.hmm	NZ_BDLR01000032.1_31-Carboxydocella_sp._JDF658-11	326	11	2
##############################################
Carboxydocella sp. JDF658	-	NZ_BDLR01000045.1_31-Carboxydocella_sp._JDF658-0	NZ_BDLR01000045.1_31-Carboxydocella_sp._JDF658-0	231	0	2
Carboxydocella sp. JDF658	-	NZ_BDLR01000045.1_32-Carboxydocella_sp._JDF658-0	NZ_BDLR01000045.1_32-Carboxydocella_sp._JDF658-0	805	0	2
Carboxydocella sp. JDF658	+	OmcZ.hmm	NZ_BDLR01000045.1_33-Carboxydocella_sp._JDF658-8	509	9	2
Carboxydocella sp. JDF658	+	OmcZ.hmm	NZ_BDLR01000045.1_34-Carboxydocella_sp._JDF658-16	672	18	2
##############################################
Carboxydocella sp. JDF658	+	DFE_0463.hmm	NZ_BDLR01000086.1_17-Carboxydocella_sp._JDF658-0	303	0	2
Carboxydocella sp. JDF658	+	DFE_0464.hmm	NZ_BDLR01000086.1_18-Carboxydocella_sp._JDF658-6	382	6	2
Carboxydocella sp. JDF658	+	DFE_0462.hmm	NZ_BDLR01000086.1_19-Carboxydocella_sp._JDF658-15	1412	15	2
##############################################
Carboxydocella sp. ULO1	+	OmcZ.hmm	NZ_BDLQ01000007.1_73-Carboxydocella_sp._ULO1-8	509	9	2
Carboxydocella sp. ULO1	+	OmcZ.hmm	NZ_BDLQ01000007.1_74-Carboxydocella_sp._ULO1-16	672	18	2
##############################################
Carboxydocella sp. ULO1	+	DFE_0463.hmm	NZ_BDLQ01000030.1_10-Carboxydocella_sp._ULO1-0	303	0	2
Carboxydocella sp. ULO1	+	DFE_0464.hmm	NZ_BDLQ01000030.1_11-Carboxydocella_sp._ULO1-6	382	6	2
Carboxydocella sp. ULO1	+	DFE_0462.hmm	NZ_BDLQ01000030.1_12-Carboxydocella_sp._ULO1-15	1419	15	2
##############################################
Carboxydocella sp. ULO1	+	DFE_0462.hmm	NZ_BDLQ01000101.1_55-Carboxydocella_sp._ULO1-11	326	11	2
Carboxydocella sp. ULO1	-	NZ_BDLQ01000101.1_56-Carboxydocella_sp._ULO1-12	NZ_BDLQ01000101.1_56-Carboxydocella_sp._ULO1-12	354	13	2
##############################################
Carboxydocella sp. ULO1	+	DFE_0450.hmm	NZ_BDLQ01000125.1_78-Carboxydocella_sp._ULO1-6	326	6	3
Carboxydocella sp. ULO1	-	NZ_BDLQ01000125.1_79-Carboxydocella_sp._ULO1-8	NZ_BDLQ01000125.1_79-Carboxydocella_sp._ULO1-8	281	9	3
Carboxydocella sp. ULO1	+	DFE_0461.hmm	NZ_BDLQ01000125.1_80-Carboxydocella_sp._ULO1-41	1499	41	3
##############################################
Carboxydocella sp. ULO1	-	NZ_BDLQ01000125.1_85-Carboxydocella_sp._ULO1-6	NZ_BDLQ01000125.1_85-Carboxydocella_sp._ULO1-6	413	6	2
Carboxydocella sp. ULO1	+	DFE_0461.hmm	NZ_BDLQ01000125.1_86-Carboxydocella_sp._ULO1-44	2792	44	2
##############################################
Carboxydocella thermautotrophica strain 019	-	NZ_CP028491.1_1315-Carboxydocella_thermautotrophica_strain_019-12	NZ_CP028491.1_1315-Carboxydocella_thermautotrophica_strain_019-12	354	13	2
Carboxydocella thermautotrophica strain 019	+	DFE_0462.hmm	NZ_CP028491.1_1316-Carboxydocella_thermautotrophica_strain_019-11	326	11	2
##############################################
Carboxydocella thermautotrophica strain 019	+	DFE_0461.hmm	NZ_CP028491.1_1666-Carboxydocella_thermautotrophica_strain_019-44	2792	44	2
Carboxydocella thermautotrophica strain 019	+	DFE_0450.hmm	NZ_CP028491.1_1667-Carboxydocella_thermautotrophica_strain_019-6	414	6	2
##############################################
Carboxydocella thermautotrophica strain 019	+	DFE_0461.hmm	NZ_CP028491.1_1673-Carboxydocella_thermautotrophica_strain_019-49	1780	50	3
Carboxydocella thermautotrophica strain 019	+	DFE_0462.hmm	NZ_CP028491.1_1674-Carboxydocella_thermautotrophica_strain_019-28	829	31	3
Carboxydocella thermautotrophica strain 019	-	NZ_CP028491.1_1675-Carboxydocella_thermautotrophica_strain_019-6	NZ_CP028491.1_1675-Carboxydocella_thermautotrophica_strain_019-6	338	6	3
##############################################
Carboxydocella thermautotrophica strain 019	+	DFE_0449.hmm	NZ_CP028491.1_1952-Carboxydocella_thermautotrophica_strain_019-16	406	18	2
Carboxydocella thermautotrophica strain 019	-	NZ_CP028491.1_1953-Carboxydocella_thermautotrophica_strain_019-4	NZ_CP028491.1_1953-Carboxydocella_thermautotrophica_strain_019-4	138	4	2
Carboxydocella thermautotrophica strain 019	-	NZ_CP028491.1_1954-Carboxydocella_thermautotrophica_strain_019-0	NZ_CP028491.1_1954-Carboxydocella_thermautotrophica_strain_019-0	1066	0	2
##############################################
Carboxydocella thermautotrophica strain 019	+	DFE_0462.hmm	NZ_CP028491.1_2183-Carboxydocella_thermautotrophica_strain_019-18	1486	18	1
##############################################
Carboxydocella thermautotrophica strain 019	+	DFE_0461.hmm	NZ_CP028491.1_2186-Carboxydocella_thermautotrophica_strain_019-15	1413	15	2
Carboxydocella thermautotrophica strain 019	+	DFE_0464.hmm	NZ_CP028491.1_2187-Carboxydocella_thermautotrophica_strain_019-6	382	6	2
Carboxydocella thermautotrophica strain 019	+	DFE_0463.hmm	NZ_CP028491.1_2188-Carboxydocella_thermautotrophica_strain_019-0	303	0	2
##############################################
Carboxydocella thermautotrophica strain 019	+	OmcZ.hmm	NZ_CP028491.1_2524-Carboxydocella_thermautotrophica_strain_019-16	672	18	2
Carboxydocella thermautotrophica strain 019	+	OmcZ.hmm	NZ_CP028491.1_2525-Carboxydocella_thermautotrophica_strain_019-8	509	9	2
Carboxydocella thermautotrophica strain 019	-	NZ_CP028491.1_2526-Carboxydocella_thermautotrophica_strain_019-0	NZ_CP028491.1_2526-Carboxydocella_thermautotrophica_strain_019-0	806	0	2
Carboxydocella thermautotrophica strain 019	-	NZ_CP028491.1_2527-Carboxydocella_thermautotrophica_strain_019-0	NZ_CP028491.1_2527-Carboxydocella_thermautotrophica_strain_019-0	231	0	2
##############################################
Carboxydothermus ferrireducens DSM 11255	-	NZ_ATYG01000001.1_111-Carboxydothermus_ferrireducens_DSM_11255-0	NZ_ATYG01000001.1_111-Carboxydothermus_ferrireducens_DSM_11255-0	895	0	1
Carboxydothermus ferrireducens DSM 11255	-	NZ_ATYG01000001.1_113-Carboxydothermus_ferrireducens_DSM_11255-1	NZ_ATYG01000001.1_113-Carboxydothermus_ferrireducens_DSM_11255-1	207	1	1
Carboxydothermus ferrireducens DSM 11255	-	NZ_ATYG01000001.1_114-Carboxydothermus_ferrireducens_DSM_11255-22	NZ_ATYG01000001.1_114-Carboxydothermus_ferrireducens_DSM_11255-22	495	24	1
##############################################
Carboxydothermus ferrireducens DSM 11255	+	DFE_0461.hmm	NZ_ATYG01000001.1_150-Carboxydothermus_ferrireducens_DSM_11255-10	687	11	3
Carboxydothermus ferrireducens DSM 11255	+	DFE_0462.hmm	NZ_ATYG01000001.1_151-Carboxydothermus_ferrireducens_DSM_11255-10	669	11	3
Carboxydothermus ferrireducens DSM 11255	-	NZ_ATYG01000001.1_152-Carboxydothermus_ferrireducens_DSM_11255-9	NZ_ATYG01000001.1_152-Carboxydothermus_ferrireducens_DSM_11255-9	847	9	3
##############################################
Carboxydothermus ferrireducens DSM 11255	-	NZ_ATYG01000004.1_46-Carboxydothermus_ferrireducens_DSM_11255-20	NZ_ATYG01000004.1_46-Carboxydothermus_ferrireducens_DSM_11255-20	459	22	2
Carboxydothermus ferrireducens DSM 11255	-	NZ_ATYG01000004.1_47-Carboxydothermus_ferrireducens_DSM_11255-8	NZ_ATYG01000004.1_47-Carboxydothermus_ferrireducens_DSM_11255-8	570	8	2
##############################################
Carboxydothermus ferrireducens DSM 11255 Ga0395992_01	-	NZ_JACCBS010000001.1_182-Carboxydothermus_ferrireducens_DSM_11255_Ga0395992_01-0	NZ_JACCBS010000001.1_182-Carboxydothermus_ferrireducens_DSM_11255_Ga0395992_01-0	895	0	1
Carboxydothermus ferrireducens DSM 11255 Ga0395992_01	-	NZ_JACCBS010000001.1_184-Carboxydothermus_ferrireducens_DSM_11255_Ga0395992_01-1	NZ_JACCBS010000001.1_184-Carboxydothermus_ferrireducens_DSM_11255_Ga0395992_01-1	207	1	1
Carboxydothermus ferrireducens DSM 11255 Ga0395992_01	-	NZ_JACCBS010000001.1_185-Carboxydothermus_ferrireducens_DSM_11255_Ga0395992_01-22	NZ_JACCBS010000001.1_185-Carboxydothermus_ferrireducens_DSM_11255_Ga0395992_01-22	495	24	1
##############################################
Carboxydothermus ferrireducens DSM 11255 Ga0395992_01	+	DFE_0461.hmm	NZ_JACCBS010000001.1_221-Carboxydothermus_ferrireducens_DSM_11255_Ga0395992_01-10	687	11	3
Carboxydothermus ferrireducens DSM 11255 Ga0395992_01	+	DFE_0462.hmm	NZ_JACCBS010000001.1_222-Carboxydothermus_ferrireducens_DSM_11255_Ga0395992_01-10	669	11	3
Carboxydothermus ferrireducens DSM 11255 Ga0395992_01	-	NZ_JACCBS010000001.1_223-Carboxydothermus_ferrireducens_DSM_11255_Ga0395992_01-9	NZ_JACCBS010000001.1_223-Carboxydothermus_ferrireducens_DSM_11255_Ga0395992_01-9	847	9	3
##############################################
Carboxydothermus ferrireducens DSM 11255 Ga0395992_01	-	NZ_JACCBS010000002.1_138-Carboxydothermus_ferrireducens_DSM_11255_Ga0395992_01-20	NZ_JACCBS010000002.1_138-Carboxydothermus_ferrireducens_DSM_11255_Ga0395992_01-20	459	22	2
Carboxydothermus ferrireducens DSM 11255 Ga0395992_01	-	NZ_JACCBS010000002.1_139-Carboxydothermus_ferrireducens_DSM_11255_Ga0395992_01-8	NZ_JACCBS010000002.1_139-Carboxydothermus_ferrireducens_DSM_11255_Ga0395992_01-8	570	8	2
##############################################
Carboxydothermus hydrogenoformans Z-2901	-	NC_007503.1_209-Carboxydothermus_hydrogenoformans_Z-2901-9	NC_007503.1_209-Carboxydothermus_hydrogenoformans_Z-2901-9	583	9	2
Carboxydothermus hydrogenoformans Z-2901	-	NC_007503.1_210-Carboxydothermus_hydrogenoformans_Z-2901-20	NC_007503.1_210-Carboxydothermus_hydrogenoformans_Z-2901-20	459	22	2
##############################################
Carboxydothermus hydrogenoformans Z-2901	-	NC_007503.1_533-Carboxydothermus_hydrogenoformans_Z-2901-0	NC_007503.1_533-Carboxydothermus_hydrogenoformans_Z-2901-0	895	0	1
Carboxydothermus hydrogenoformans Z-2901	-	NC_007503.1_535-Carboxydothermus_hydrogenoformans_Z-2901-1	NC_007503.1_535-Carboxydothermus_hydrogenoformans_Z-2901-1	207	1	1
Carboxydothermus hydrogenoformans Z-2901	-	NC_007503.1_536-Carboxydothermus_hydrogenoformans_Z-2901-20	NC_007503.1_536-Carboxydothermus_hydrogenoformans_Z-2901-20	454	22	1
##############################################
Carboxydothermus hydrogenoformans Z-2901	+	DFE_0461.hmm	NC_007503.1_573-Carboxydothermus_hydrogenoformans_Z-2901-10	687	11	3
Carboxydothermus hydrogenoformans Z-2901	+	DFE_0461.hmm	NC_007503.1_574-Carboxydothermus_hydrogenoformans_Z-2901-10	669	11	3
Carboxydothermus hydrogenoformans Z-2901	-	NC_007503.1_575-Carboxydothermus_hydrogenoformans_Z-2901-9	NC_007503.1_575-Carboxydothermus_hydrogenoformans_Z-2901-9	847	9	3
##############################################
Carboxydothermus islandicus strain SET IS-9	-	NZ_BDJL01000007.1_21-Carboxydothermus_islandicus_strain_SET_IS-9-20	NZ_BDJL01000007.1_21-Carboxydothermus_islandicus_strain_SET_IS-9-20	454	22	1
Carboxydothermus islandicus strain SET IS-9	-	NZ_BDJL01000007.1_22-Carboxydothermus_islandicus_strain_SET_IS-9-1	NZ_BDJL01000007.1_22-Carboxydothermus_islandicus_strain_SET_IS-9-1	207	1	1
Carboxydothermus islandicus strain SET IS-9	-	NZ_BDJL01000007.1_24-Carboxydothermus_islandicus_strain_SET_IS-9-0	NZ_BDJL01000007.1_24-Carboxydothermus_islandicus_strain_SET_IS-9-0	895	0	1
##############################################
Carboxydothermus islandicus strain SET IS-9	-	NZ_BDJL01000018.1_1-Carboxydothermus_islandicus_strain_SET_IS-9-0	NZ_BDJL01000018.1_1-Carboxydothermus_islandicus_strain_SET_IS-9-0	23	0	2
Carboxydothermus islandicus strain SET IS-9	-	NZ_BDJL01000018.1_2-Carboxydothermus_islandicus_strain_SET_IS-9-9	NZ_BDJL01000018.1_2-Carboxydothermus_islandicus_strain_SET_IS-9-9	846	9	2
Carboxydothermus islandicus strain SET IS-9	+	DFE_0449.hmm	NZ_BDJL01000018.1_3-Carboxydothermus_islandicus_strain_SET_IS-9-7	433	8	2
##############################################
Carboxydothermus islandicus strain SET IS-9	+	DFE_0462.hmm	NZ_BDJL01000035.1_28-Carboxydothermus_islandicus_strain_SET_IS-9-20	510	21	1
##############################################
Carboxydothermus islandicus strain SET IS-9	-	NZ_BDJL01000049.1_11-Carboxydothermus_islandicus_strain_SET_IS-9-20	NZ_BDJL01000049.1_11-Carboxydothermus_islandicus_strain_SET_IS-9-20	458	22	2
Carboxydothermus islandicus strain SET IS-9	-	NZ_BDJL01000049.1_12-Carboxydothermus_islandicus_strain_SET_IS-9-8	NZ_BDJL01000049.1_12-Carboxydothermus_islandicus_strain_SET_IS-9-8	571	8	2
##############################################
Carboxydothermus islandicus strain SET IS-9	-	NZ_BDJL01000049.1_18-Carboxydothermus_islandicus_strain_SET_IS-9-0	NZ_BDJL01000049.1_18-Carboxydothermus_islandicus_strain_SET_IS-9-0	207	0	2
Carboxydothermus islandicus strain SET IS-9	-	NZ_BDJL01000049.1_19-Carboxydothermus_islandicus_strain_SET_IS-9-0	NZ_BDJL01000049.1_19-Carboxydothermus_islandicus_strain_SET_IS-9-0	139	0	2
Carboxydothermus islandicus strain SET IS-9	+	DFE_0461.hmm	NZ_BDJL01000049.1_20-Carboxydothermus_islandicus_strain_SET_IS-9-12	896	12	2
Carboxydothermus islandicus strain SET IS-9	-	NZ_BDJL01000049.1_21-Carboxydothermus_islandicus_strain_SET_IS-9-0	NZ_BDJL01000049.1_21-Carboxydothermus_islandicus_strain_SET_IS-9-0	128	0	2
Carboxydothermus islandicus strain SET IS-9	-	NZ_BDJL01000049.1_22-Carboxydothermus_islandicus_strain_SET_IS-9-0	NZ_BDJL01000049.1_22-Carboxydothermus_islandicus_strain_SET_IS-9-0	151	0	2
Carboxydothermus islandicus strain SET IS-9	+	DFE_0462.hmm	NZ_BDJL01000049.1_23-Carboxydothermus_islandicus_strain_SET_IS-9-12	883	12	2
##############################################
Carboxydothermus islandicus strain SET IS-9	-	NZ_BDJL01000050.1_1-Carboxydothermus_islandicus_strain_SET_IS-9-0	NZ_BDJL01000050.1_1-Carboxydothermus_islandicus_strain_SET_IS-9-0	65	0	3
Carboxydothermus islandicus strain SET IS-9	-	NZ_BDJL01000050.1_2-Carboxydothermus_islandicus_strain_SET_IS-9-7	NZ_BDJL01000050.1_2-Carboxydothermus_islandicus_strain_SET_IS-9-7	429	7	3
Carboxydothermus islandicus strain SET IS-9	-	NZ_BDJL01000050.1_3-Carboxydothermus_islandicus_strain_SET_IS-9-2	NZ_BDJL01000050.1_3-Carboxydothermus_islandicus_strain_SET_IS-9-2	288	2	3
Carboxydothermus islandicus strain SET IS-9	+	DFE_0449.hmm	NZ_BDJL01000050.1_4-Carboxydothermus_islandicus_strain_SET_IS-9-7	433	8	3
##############################################
Carboxydothermus pertinax strain Ug1	-	NZ_BDJK01000010.1_29-Carboxydothermus_pertinax_strain_Ug1-20	NZ_BDJK01000010.1_29-Carboxydothermus_pertinax_strain_Ug1-20	454	22	1
##############################################
Carboxydothermus pertinax strain Ug1	-	NZ_BDJK01000023.1_7-Carboxydothermus_pertinax_strain_Ug1-9	NZ_BDJK01000023.1_7-Carboxydothermus_pertinax_strain_Ug1-9	847	9	3
Carboxydothermus pertinax strain Ug1	+	DFE_0462.hmm	NZ_BDJK01000023.1_8-Carboxydothermus_pertinax_strain_Ug1-10	666	11	3
Carboxydothermus pertinax strain Ug1	+	DFE_0462.hmm	NZ_BDJK01000023.1_9-Carboxydothermus_pertinax_strain_Ug1-10	696	11	3
##############################################
Carboxydothermus pertinax strain Ug1	-	NZ_BDJK01000066.1_10-Carboxydothermus_pertinax_strain_Ug1-20	NZ_BDJK01000066.1_10-Carboxydothermus_pertinax_strain_Ug1-20	459	22	2
Carboxydothermus pertinax strain Ug1	-	NZ_BDJK01000066.1_11-Carboxydothermus_pertinax_strain_Ug1-9	NZ_BDJK01000066.1_11-Carboxydothermus_pertinax_strain_Ug1-9	583	9	2
##############################################
Carboxydothermus pertinax strain Ug1	+	DFE_0449.hmm	NZ_BDJK01000066.1_21-Carboxydothermus_pertinax_strain_Ug1-14	449	15	2
Carboxydothermus pertinax strain Ug1	-	NZ_BDJK01000066.1_22-Carboxydothermus_pertinax_strain_Ug1-10	NZ_BDJK01000066.1_22-Carboxydothermus_pertinax_strain_Ug1-10	320	11	2
##############################################
Carboxylicivirga linearis strain FB218	-	NZ_JAGUCO010000016.1_57-Carboxylicivirga_linearis_strain_FB218-7	NZ_JAGUCO010000016.1_57-Carboxylicivirga_linearis_strain_FB218-7	310	7	2
Carboxylicivirga linearis strain FB218	-	NZ_JAGUCO010000016.1_58-Carboxylicivirga_linearis_strain_FB218-1	NZ_JAGUCO010000016.1_58-Carboxylicivirga_linearis_strain_FB218-1	136	1	2
Carboxylicivirga linearis strain FB218	-	NZ_JAGUCO010000016.1_59-Carboxylicivirga_linearis_strain_FB218-0	NZ_JAGUCO010000016.1_59-Carboxylicivirga_linearis_strain_FB218-0	292	0	2
Carboxylicivirga linearis strain FB218	-	NZ_JAGUCO010000016.1_60-Carboxylicivirga_linearis_strain_FB218-1	NZ_JAGUCO010000016.1_60-Carboxylicivirga_linearis_strain_FB218-1	120	1	2
Carboxylicivirga linearis strain FB218	-	NZ_JAGUCO010000016.1_61-Carboxylicivirga_linearis_strain_FB218-6	NZ_JAGUCO010000016.1_61-Carboxylicivirga_linearis_strain_FB218-6	367	6	2
##############################################
Carboxylicivirga mesophila strain JCM 18290	-	NZ_JAGUCN010000006.1_14-Carboxylicivirga_mesophila_strain_JCM_18290-6	NZ_JAGUCN010000006.1_14-Carboxylicivirga_mesophila_strain_JCM_18290-6	373	6	2
Carboxylicivirga mesophila strain JCM 18290	-	NZ_JAGUCN010000006.1_15-Carboxylicivirga_mesophila_strain_JCM_18290-1	NZ_JAGUCN010000006.1_15-Carboxylicivirga_mesophila_strain_JCM_18290-1	126	1	2
Carboxylicivirga mesophila strain JCM 18290	-	NZ_JAGUCN010000006.1_16-Carboxylicivirga_mesophila_strain_JCM_18290-0	NZ_JAGUCN010000006.1_16-Carboxylicivirga_mesophila_strain_JCM_18290-0	292	0	2
Carboxylicivirga mesophila strain JCM 18290	-	NZ_JAGUCN010000006.1_17-Carboxylicivirga_mesophila_strain_JCM_18290-1	NZ_JAGUCN010000006.1_17-Carboxylicivirga_mesophila_strain_JCM_18290-1	137	1	2
Carboxylicivirga mesophila strain JCM 18290	+	DFE_0448.hmm	NZ_JAGUCN010000006.1_18-Carboxylicivirga_mesophila_strain_JCM_18290-7	313	7	2
##############################################
Carboxylicivirga sediminis strain JR1	-	NZ_JAGTAR010000017.1_12-Carboxylicivirga_sediminis_strain_JR1-6	NZ_JAGTAR010000017.1_12-Carboxylicivirga_sediminis_strain_JR1-6	370	6	2
Carboxylicivirga sediminis strain JR1	-	NZ_JAGTAR010000017.1_13-Carboxylicivirga_sediminis_strain_JR1-1	NZ_JAGTAR010000017.1_13-Carboxylicivirga_sediminis_strain_JR1-1	126	1	2
Carboxylicivirga sediminis strain JR1	-	NZ_JAGTAR010000017.1_14-Carboxylicivirga_sediminis_strain_JR1-0	NZ_JAGTAR010000017.1_14-Carboxylicivirga_sediminis_strain_JR1-0	292	0	2
Carboxylicivirga sediminis strain JR1	-	NZ_JAGTAR010000017.1_15-Carboxylicivirga_sediminis_strain_JR1-1	NZ_JAGTAR010000017.1_15-Carboxylicivirga_sediminis_strain_JR1-1	137	1	2
Carboxylicivirga sediminis strain JR1	-	NZ_JAGTAR010000017.1_16-Carboxylicivirga_sediminis_strain_JR1-7	NZ_JAGTAR010000017.1_16-Carboxylicivirga_sediminis_strain_JR1-7	313	7	2
##############################################
Carboxylicivirga sp. N1Y132	-	NZ_JAENRR010000001.1_179-Carboxylicivirga_sp._N1Y132-15	NZ_JAENRR010000001.1_179-Carboxylicivirga_sp._N1Y132-15	1601	18	1
Carboxylicivirga sp. N1Y132	+	DFE_0451.hmm	NZ_JAENRR010000001.1_180-Carboxylicivirga_sp._N1Y132-0	992	0	1
Carboxylicivirga sp. N1Y132	-	NZ_JAENRR010000001.1_181-Carboxylicivirga_sp._N1Y132-0	NZ_JAENRR010000001.1_181-Carboxylicivirga_sp._N1Y132-0	238	0	1
Carboxylicivirga sp. N1Y132	-	NZ_JAENRR010000001.1_182-Carboxylicivirga_sp._N1Y132-0	NZ_JAENRR010000001.1_182-Carboxylicivirga_sp._N1Y132-0	234	0	1
##############################################
Carboxylicivirga sp. N1Y132	+	MtoA.hmm	NZ_JAENRR010000001.1_184-Carboxylicivirga_sp._N1Y132-25	954	25	1
##############################################
Carboxylicivirga sp. N1Y132	+	DFE_0462.hmm	NZ_JAENRR010000001.1_192-Carboxylicivirga_sp._N1Y132-12	563	12	2
Carboxylicivirga sp. N1Y132	+	DFE_0451.hmm	NZ_JAENRR010000001.1_193-Carboxylicivirga_sp._N1Y132-0	337	0	2
Carboxylicivirga sp. N1Y132	-	NZ_JAENRR010000001.1_194-Carboxylicivirga_sp._N1Y132-4	NZ_JAENRR010000001.1_194-Carboxylicivirga_sp._N1Y132-4	160	4	2
##############################################
Chlorobium ferrooxidans DSM 13031	+	DFE_0462.hmm	NZ_AASE01000007.1_71-Chlorobium_ferrooxidans_DSM_13031-18	471	20	1
Chlorobium ferrooxidans DSM 13031	-	NZ_AASE01000007.1_72-Chlorobium_ferrooxidans_DSM_13031-0	NZ_AASE01000007.1_72-Chlorobium_ferrooxidans_DSM_13031-0	331	0	1
Chlorobium ferrooxidans DSM 13031	-	NZ_AASE01000007.1_73-Chlorobium_ferrooxidans_DSM_13031-0	NZ_AASE01000007.1_73-Chlorobium_ferrooxidans_DSM_13031-0	501	0	1
##############################################
Chrysiogenes arsenatis DSM 11915	-	NZ_AWNK01000013.1_25-Chrysiogenes_arsenatis_DSM_11915-0	NZ_AWNK01000013.1_25-Chrysiogenes_arsenatis_DSM_11915-0	124	0	2
Chrysiogenes arsenatis DSM 11915	+	MtrC_TIGR03507.hmm	NZ_AWNK01000013.1_26-Chrysiogenes_arsenatis_DSM_11915-10	719	10	2
Chrysiogenes arsenatis DSM 11915	+	DFE_0448.hmm	NZ_AWNK01000013.1_27-Chrysiogenes_arsenatis_DSM_11915-10	910	10	2
Chrysiogenes arsenatis DSM 11915	-	NZ_AWNK01000013.1_28-Chrysiogenes_arsenatis_DSM_11915-0	NZ_AWNK01000013.1_28-Chrysiogenes_arsenatis_DSM_11915-0	508	0	2
##############################################
Colwellia sp. BRX10-1	+	MtrB_TIGR03509.hmm	NZ_JACGWC010000013.1_97-Colwellia_sp._BRX10-1-0	720	0	3
Colwellia sp. BRX10-1	+	MtoA.hmm	NZ_JACGWC010000013.1_98-Colwellia_sp._BRX10-1-10	343	10	3
Colwellia sp. BRX10-1	+	MtrC_TIGR03507.hmm	NZ_JACGWC010000013.1_99-Colwellia_sp._BRX10-1-10	755	10	3
Colwellia sp. BRX10-1	-	NZ_JACGWC010000013.1_100-Colwellia_sp._BRX10-1-2	NZ_JACGWC010000013.1_100-Colwellia_sp._BRX10-1-2	201	2	3
##############################################
Colwellia sp. BRX10-2	+	MtrB_TIGR03509.hmm	NZ_JACGWB010000009.1_97-Colwellia_sp._BRX10-2-0	720	0	3
Colwellia sp. BRX10-2	+	MtoA.hmm	NZ_JACGWB010000009.1_98-Colwellia_sp._BRX10-2-10	343	10	3
Colwellia sp. BRX10-2	+	MtrC_TIGR03507.hmm	NZ_JACGWB010000009.1_99-Colwellia_sp._BRX10-2-10	755	10	3
Colwellia sp. BRX10-2	-	NZ_JACGWB010000009.1_100-Colwellia_sp._BRX10-2-2	NZ_JACGWB010000009.1_100-Colwellia_sp._BRX10-2-2	201	2	3
##############################################
Colwellia sp. BRX10-3	-	NZ_JACGWA010000002.1_140-Colwellia_sp._BRX10-3-4	NZ_JACGWA010000002.1_140-Colwellia_sp._BRX10-3-4	185	4	4
Colwellia sp. BRX10-3	-	NZ_JACGWA010000002.1_141-Colwellia_sp._BRX10-3-2	NZ_JACGWA010000002.1_141-Colwellia_sp._BRX10-3-2	208	3	4
Colwellia sp. BRX10-3	+	MtrB_TIGR03509.hmm	NZ_JACGWA010000002.1_142-Colwellia_sp._BRX10-3-0	716	0	4
Colwellia sp. BRX10-3	+	MtoA.hmm	NZ_JACGWA010000002.1_143-Colwellia_sp._BRX10-3-10	367	10	4
Colwellia sp. BRX10-3	+	MtrC_TIGR03507.hmm	NZ_JACGWA010000002.1_144-Colwellia_sp._BRX10-3-10	735	10	4
##############################################
Colwellia sp. BRX10-3	+	DFE_0448.hmm	NZ_JACGWA010000007.1_129-Colwellia_sp._BRX10-3-10	603	11	3
Colwellia sp. BRX10-3	-	NZ_JACGWA010000007.1_130-Colwellia_sp._BRX10-3-0	NZ_JACGWA010000007.1_130-Colwellia_sp._BRX10-3-0	715	0	3
Colwellia sp. BRX10-3	-	NZ_JACGWA010000007.1_131-Colwellia_sp._BRX10-3-0	NZ_JACGWA010000007.1_131-Colwellia_sp._BRX10-3-0	608	0	3
Colwellia sp. BRX10-3	-	NZ_JACGWA010000007.1_132-Colwellia_sp._BRX10-3-10	NZ_JACGWA010000007.1_132-Colwellia_sp._BRX10-3-10	1292	10	3
Colwellia sp. BRX10-3	-	NZ_JACGWA010000007.1_133-Colwellia_sp._BRX10-3-4	NZ_JACGWA010000007.1_133-Colwellia_sp._BRX10-3-4	429	5	3
Colwellia sp. BRX10-3	-	NZ_JACGWA010000007.1_134-Colwellia_sp._BRX10-3-0	NZ_JACGWA010000007.1_134-Colwellia_sp._BRX10-3-0	446	0	3
Colwellia sp. BRX10-3	-	NZ_JACGWA010000007.1_135-Colwellia_sp._BRX10-3-0	NZ_JACGWA010000007.1_135-Colwellia_sp._BRX10-3-0	398	0	3
Colwellia sp. BRX10-3	-	NZ_JACGWA010000007.1_136-Colwellia_sp._BRX10-3-0	NZ_JACGWA010000007.1_136-Colwellia_sp._BRX10-3-0	1983	0	3
##############################################
Colwellia sp. BRX10-5	+	MtrB_TIGR03509.hmm	NZ_JACGVY010000011.1_97-Colwellia_sp._BRX10-5-0	720	0	3
Colwellia sp. BRX10-5	+	MtoA.hmm	NZ_JACGVY010000011.1_98-Colwellia_sp._BRX10-5-10	343	10	3
Colwellia sp. BRX10-5	+	MtrC_TIGR03507.hmm	NZ_JACGVY010000011.1_99-Colwellia_sp._BRX10-5-10	755	10	3
Colwellia sp. BRX10-5	-	NZ_JACGVY010000011.1_100-Colwellia_sp._BRX10-5-2	NZ_JACGVY010000011.1_100-Colwellia_sp._BRX10-5-2	201	2	3
##############################################
Colwellia sp. BRX10-7	-	NZ_JACGVW010000015.1_13-Colwellia_sp._BRX10-7-2	NZ_JACGVW010000015.1_13-Colwellia_sp._BRX10-7-2	201	2	3
Colwellia sp. BRX10-7	+	MtrC_TIGR03507.hmm	NZ_JACGVW010000015.1_14-Colwellia_sp._BRX10-7-10	755	10	3
Colwellia sp. BRX10-7	+	MtoA.hmm	NZ_JACGVW010000015.1_15-Colwellia_sp._BRX10-7-10	343	10	3
Colwellia sp. BRX10-7	+	MtrB_TIGR03509.hmm	NZ_JACGVW010000015.1_16-Colwellia_sp._BRX10-7-0	720	0	3
##############################################
Corallococcus coralloides strain B035	-	NZ_CP034669.1_1545-Corallococcus_coralloides_strain_B035-0	NZ_CP034669.1_1545-Corallococcus_coralloides_strain_B035-0	573	0	3
Corallococcus coralloides strain B035	-	NZ_CP034669.1_1546-Corallococcus_coralloides_strain_B035-0	NZ_CP034669.1_1546-Corallococcus_coralloides_strain_B035-0	611	0	3
Corallococcus coralloides strain B035	-	NZ_CP034669.1_1547-Corallococcus_coralloides_strain_B035-10	NZ_CP034669.1_1547-Corallococcus_coralloides_strain_B035-10	786	11	3
Corallococcus coralloides strain B035	-	NZ_CP034669.1_1548-Corallococcus_coralloides_strain_B035-1	NZ_CP034669.1_1548-Corallococcus_coralloides_strain_B035-1	144	1	3
Corallococcus coralloides strain B035	-	NZ_CP034669.1_1549-Corallococcus_coralloides_strain_B035-2	NZ_CP034669.1_1549-Corallococcus_coralloides_strain_B035-2	731	2	3
Corallococcus coralloides strain B035	-	NZ_CP034669.1_1550-Corallococcus_coralloides_strain_B035-3	NZ_CP034669.1_1550-Corallococcus_coralloides_strain_B035-3	121	3	3
##############################################
Corallococcus exercitus strain AB043B	-	NZ_JABFJV010000209.1_8-Corallococcus_exercitus_strain_AB043B-3	NZ_JABFJV010000209.1_8-Corallococcus_exercitus_strain_AB043B-3	98	3	3
Corallococcus exercitus strain AB043B	-	NZ_JABFJV010000209.1_9-Corallococcus_exercitus_strain_AB043B-2	NZ_JABFJV010000209.1_9-Corallococcus_exercitus_strain_AB043B-2	774	2	3
Corallococcus exercitus strain AB043B	-	NZ_JABFJV010000209.1_10-Corallococcus_exercitus_strain_AB043B-1	NZ_JABFJV010000209.1_10-Corallococcus_exercitus_strain_AB043B-1	144	1	3
Corallococcus exercitus strain AB043B	-	NZ_JABFJV010000209.1_11-Corallococcus_exercitus_strain_AB043B-10	NZ_JABFJV010000209.1_11-Corallococcus_exercitus_strain_AB043B-10	786	11	3
Corallococcus exercitus strain AB043B	-	NZ_JABFJV010000209.1_12-Corallococcus_exercitus_strain_AB043B-0	NZ_JABFJV010000209.1_12-Corallococcus_exercitus_strain_AB043B-0	567	0	3
##############################################
Corallococcus exiguus strain AB016	-	NZ_JABEKY010000085.1_7-Corallococcus_exiguus_strain_AB016-3	NZ_JABEKY010000085.1_7-Corallococcus_exiguus_strain_AB016-3	121	3	3
Corallococcus exiguus strain AB016	-	NZ_JABEKY010000085.1_8-Corallococcus_exiguus_strain_AB016-2	NZ_JABEKY010000085.1_8-Corallococcus_exiguus_strain_AB016-2	714	2	3
Corallococcus exiguus strain AB016	-	NZ_JABEKY010000085.1_9-Corallococcus_exiguus_strain_AB016-1	NZ_JABEKY010000085.1_9-Corallococcus_exiguus_strain_AB016-1	144	1	3
Corallococcus exiguus strain AB016	-	NZ_JABEKY010000085.1_10-Corallococcus_exiguus_strain_AB016-10	NZ_JABEKY010000085.1_10-Corallococcus_exiguus_strain_AB016-10	786	11	3
Corallococcus exiguus strain AB016	-	NZ_JABEKY010000085.1_11-Corallococcus_exiguus_strain_AB016-0	NZ_JABEKY010000085.1_11-Corallococcus_exiguus_strain_AB016-0	565	0	3
##############################################
Corallococcus exiguus strain AB031	-	NZ_JABEKZ010000063.1_7-Corallococcus_exiguus_strain_AB031-3	NZ_JABEKZ010000063.1_7-Corallococcus_exiguus_strain_AB031-3	121	3	3
Corallococcus exiguus strain AB031	-	NZ_JABEKZ010000063.1_8-Corallococcus_exiguus_strain_AB031-2	NZ_JABEKZ010000063.1_8-Corallococcus_exiguus_strain_AB031-2	714	2	3
Corallococcus exiguus strain AB031	-	NZ_JABEKZ010000063.1_9-Corallococcus_exiguus_strain_AB031-1	NZ_JABEKZ010000063.1_9-Corallococcus_exiguus_strain_AB031-1	144	1	3
Corallococcus exiguus strain AB031	-	NZ_JABEKZ010000063.1_10-Corallococcus_exiguus_strain_AB031-10	NZ_JABEKZ010000063.1_10-Corallococcus_exiguus_strain_AB031-10	786	11	3
Corallococcus exiguus strain AB031	-	NZ_JABEKZ010000063.1_11-Corallococcus_exiguus_strain_AB031-0	NZ_JABEKZ010000063.1_11-Corallococcus_exiguus_strain_AB031-0	569	0	3
##############################################
Corallococcus exiguus strain AM007	-	NZ_JABNNG010000161.1_8-Corallococcus_exiguus_strain_AM007-3	NZ_JABNNG010000161.1_8-Corallococcus_exiguus_strain_AM007-3	121	3	3
Corallococcus exiguus strain AM007	-	NZ_JABNNG010000161.1_9-Corallococcus_exiguus_strain_AM007-2	NZ_JABNNG010000161.1_9-Corallococcus_exiguus_strain_AM007-2	714	2	3
Corallococcus exiguus strain AM007	-	NZ_JABNNG010000161.1_11-Corallococcus_exiguus_strain_AM007-10	NZ_JABNNG010000161.1_11-Corallococcus_exiguus_strain_AM007-10	786	11	3
Corallococcus exiguus strain AM007	-	NZ_JABNNG010000161.1_12-Corallococcus_exiguus_strain_AM007-0	NZ_JABNNG010000161.1_12-Corallococcus_exiguus_strain_AM007-0	581	0	3
##############################################
Corallococcus exiguus strain CA046D	-	NZ_JABNNE010000275.1_7-Corallococcus_exiguus_strain_CA046D-3	NZ_JABNNE010000275.1_7-Corallococcus_exiguus_strain_CA046D-3	121	3	3
Corallococcus exiguus strain CA046D	-	NZ_JABNNE010000275.1_8-Corallococcus_exiguus_strain_CA046D-2	NZ_JABNNE010000275.1_8-Corallococcus_exiguus_strain_CA046D-2	714	2	3
Corallococcus exiguus strain CA046D	-	NZ_JABNNE010000275.1_10-Corallococcus_exiguus_strain_CA046D-10	NZ_JABNNE010000275.1_10-Corallococcus_exiguus_strain_CA046D-10	786	11	3
Corallococcus exiguus strain CA046D	-	NZ_JABNNE010000275.1_11-Corallococcus_exiguus_strain_CA046D-0	NZ_JABNNE010000275.1_11-Corallococcus_exiguus_strain_CA046D-0	585	0	3
##############################################
Corallococcus exiguus strain CA048	-	NZ_JABELB010000060.1_8-Corallococcus_exiguus_strain_CA048-3	NZ_JABELB010000060.1_8-Corallococcus_exiguus_strain_CA048-3	121	3	3
Corallococcus exiguus strain CA048	-	NZ_JABELB010000060.1_9-Corallococcus_exiguus_strain_CA048-2	NZ_JABELB010000060.1_9-Corallococcus_exiguus_strain_CA048-2	714	2	3
Corallococcus exiguus strain CA048	-	NZ_JABELB010000060.1_11-Corallococcus_exiguus_strain_CA048-10	NZ_JABELB010000060.1_11-Corallococcus_exiguus_strain_CA048-10	786	11	3
Corallococcus exiguus strain CA048	-	NZ_JABELB010000060.1_12-Corallococcus_exiguus_strain_CA048-0	NZ_JABELB010000060.1_12-Corallococcus_exiguus_strain_CA048-0	573	0	3
##############################################
Corallococcus exiguus strain DSM 14696	-	NZ_JAAAPK010000011.1_80-Corallococcus_exiguus_strain_DSM_14696-3	NZ_JAAAPK010000011.1_80-Corallococcus_exiguus_strain_DSM_14696-3	121	3	3
Corallococcus exiguus strain DSM 14696	-	NZ_JAAAPK010000011.1_81-Corallococcus_exiguus_strain_DSM_14696-2	NZ_JAAAPK010000011.1_81-Corallococcus_exiguus_strain_DSM_14696-2	714	2	3
Corallococcus exiguus strain DSM 14696	-	NZ_JAAAPK010000011.1_83-Corallococcus_exiguus_strain_DSM_14696-10	NZ_JAAAPK010000011.1_83-Corallococcus_exiguus_strain_DSM_14696-10	786	11	3
Corallococcus exiguus strain DSM 14696	-	NZ_JAAAPK010000011.1_84-Corallococcus_exiguus_strain_DSM_14696-0	NZ_JAAAPK010000011.1_84-Corallococcus_exiguus_strain_DSM_14696-0	621	0	3
##############################################
Corallococcus exiguus strain NCCRE002 000000F_arrow	-	NZ_JAFIMT010000002.1_592-Corallococcus_exiguus_strain_NCCRE002_000000F_arrow-3	NZ_JAFIMT010000002.1_592-Corallococcus_exiguus_strain_NCCRE002_000000F_arrow-3	121	3	3
Corallococcus exiguus strain NCCRE002 000000F_arrow	-	NZ_JAFIMT010000002.1_593-Corallococcus_exiguus_strain_NCCRE002_000000F_arrow-2	NZ_JAFIMT010000002.1_593-Corallococcus_exiguus_strain_NCCRE002_000000F_arrow-2	743	2	3
Corallococcus exiguus strain NCCRE002 000000F_arrow	-	NZ_JAFIMT010000002.1_594-Corallococcus_exiguus_strain_NCCRE002_000000F_arrow-1	NZ_JAFIMT010000002.1_594-Corallococcus_exiguus_strain_NCCRE002_000000F_arrow-1	144	1	3
Corallococcus exiguus strain NCCRE002 000000F_arrow	-	NZ_JAFIMT010000002.1_595-Corallococcus_exiguus_strain_NCCRE002_000000F_arrow-10	NZ_JAFIMT010000002.1_595-Corallococcus_exiguus_strain_NCCRE002_000000F_arrow-10	783	11	3
Corallococcus exiguus strain NCCRE002 000000F_arrow	-	NZ_JAFIMT010000002.1_596-Corallococcus_exiguus_strain_NCCRE002_000000F_arrow-0	NZ_JAFIMT010000002.1_596-Corallococcus_exiguus_strain_NCCRE002_000000F_arrow-0	573	0	3
##############################################
Corallococcus macrosporus strain ATCC 29039 000013F-arrow	-	NZ_JAFIMU010000007.1_338-Corallococcus_macrosporus_strain_ATCC_29039_000013F-arrow-3	NZ_JAFIMU010000007.1_338-Corallococcus_macrosporus_strain_ATCC_29039_000013F-arrow-3	111	3	3
Corallococcus macrosporus strain ATCC 29039 000013F-arrow	-	NZ_JAFIMU010000007.1_339-Corallococcus_macrosporus_strain_ATCC_29039_000013F-arrow-2	NZ_JAFIMU010000007.1_339-Corallococcus_macrosporus_strain_ATCC_29039_000013F-arrow-2	757	2	3
Corallococcus macrosporus strain ATCC 29039 000013F-arrow	-	NZ_JAFIMU010000007.1_340-Corallococcus_macrosporus_strain_ATCC_29039_000013F-arrow-1	NZ_JAFIMU010000007.1_340-Corallococcus_macrosporus_strain_ATCC_29039_000013F-arrow-1	129	1	3
Corallococcus macrosporus strain ATCC 29039 000013F-arrow	-	NZ_JAFIMU010000007.1_341-Corallococcus_macrosporus_strain_ATCC_29039_000013F-arrow-10	NZ_JAFIMU010000007.1_341-Corallococcus_macrosporus_strain_ATCC_29039_000013F-arrow-10	786	11	3
Corallococcus macrosporus strain ATCC 29039 000013F-arrow	-	NZ_JAFIMU010000007.1_342-Corallococcus_macrosporus_strain_ATCC_29039_000013F-arrow-0	NZ_JAFIMU010000007.1_342-Corallococcus_macrosporus_strain_ATCC_29039_000013F-arrow-0	544	0	3
##############################################
Corallococcus sp. NCSPR001 000001F_arrow	-	NZ_JAFIMS010000002.1_6545-Corallococcus_sp._NCSPR001_000001F_arrow-3	NZ_JAFIMS010000002.1_6545-Corallococcus_sp._NCSPR001_000001F_arrow-3	110	3	3
Corallococcus sp. NCSPR001 000001F_arrow	-	NZ_JAFIMS010000002.1_6546-Corallococcus_sp._NCSPR001_000001F_arrow-2	NZ_JAFIMS010000002.1_6546-Corallococcus_sp._NCSPR001_000001F_arrow-2	811	2	3
Corallococcus sp. NCSPR001 000001F_arrow	-	NZ_JAFIMS010000002.1_6547-Corallococcus_sp._NCSPR001_000001F_arrow-1	NZ_JAFIMS010000002.1_6547-Corallococcus_sp._NCSPR001_000001F_arrow-1	144	1	3
Corallococcus sp. NCSPR001 000001F_arrow	-	NZ_JAFIMS010000002.1_6548-Corallococcus_sp._NCSPR001_000001F_arrow-10	NZ_JAFIMS010000002.1_6548-Corallococcus_sp._NCSPR001_000001F_arrow-10	786	11	3
Corallococcus sp. NCSPR001 000001F_arrow	-	NZ_JAFIMS010000002.1_6549-Corallococcus_sp._NCSPR001_000001F_arrow-0	NZ_JAFIMS010000002.1_6549-Corallococcus_sp._NCSPR001_000001F_arrow-0	583	0	3
##############################################
Croceimicrobium hydrocarbonivorans strain A20-9	+	DFE_0449.hmm	NZ_CP060139.1_2885-Croceimicrobium_hydrocarbonivorans_strain_A20-9-20	533	23	2
Croceimicrobium hydrocarbonivorans strain A20-9	+	DFE_0449.hmm	NZ_CP060139.1_2886-Croceimicrobium_hydrocarbonivorans_strain_A20-9-13	340	16	2
Croceimicrobium hydrocarbonivorans strain A20-9	-	NZ_CP060139.1_2887-Croceimicrobium_hydrocarbonivorans_strain_A20-9-0	NZ_CP060139.1_2887-Croceimicrobium_hydrocarbonivorans_strain_A20-9-0	535	0	2
Croceimicrobium hydrocarbonivorans strain A20-9	-	NZ_CP060139.1_2888-Croceimicrobium_hydrocarbonivorans_strain_A20-9-0	NZ_CP060139.1_2888-Croceimicrobium_hydrocarbonivorans_strain_A20-9-0	247	0	2
##############################################
Cupidesulfovibrio termitidis HI1 DesteDRAFT_DTF.1	-	NZ_KI632512.1_2784-Cupidesulfovibrio_termitidis_HI1_DesteDRAFT_DTF.1-1	NZ_KI632512.1_2784-Cupidesulfovibrio_termitidis_HI1_DesteDRAFT_DTF.1-1	375	1	1
Cupidesulfovibrio termitidis HI1 DesteDRAFT_DTF.1	-	NZ_KI632512.1_2785-Cupidesulfovibrio_termitidis_HI1_DesteDRAFT_DTF.1-16	NZ_KI632512.1_2785-Cupidesulfovibrio_termitidis_HI1_DesteDRAFT_DTF.1-16	560	18	1
##############################################
Dasania marina DSM 21967	-	NZ_KB891576.1_529-Dasania_marina_DSM_21967-4	NZ_KB891576.1_529-Dasania_marina_DSM_21967-4	436	5	3
Dasania marina DSM 21967	-	NZ_KB891576.1_530-Dasania_marina_DSM_21967-10	NZ_KB891576.1_530-Dasania_marina_DSM_21967-10	1254	10	3
Dasania marina DSM 21967	-	NZ_KB891576.1_531-Dasania_marina_DSM_21967-0	NZ_KB891576.1_531-Dasania_marina_DSM_21967-0	627	0	3
Dasania marina DSM 21967	-	NZ_KB891576.1_532-Dasania_marina_DSM_21967-0	NZ_KB891576.1_532-Dasania_marina_DSM_21967-0	676	0	3
Dasania marina DSM 21967	-	NZ_KB891576.1_533-Dasania_marina_DSM_21967-10	NZ_KB891576.1_533-Dasania_marina_DSM_21967-10	582	11	3
##############################################
Dechloromonas sp. HYN0024	+	DFE_0461.hmm	NZ_CP031842.1_1154-Dechloromonas_sp._HYN0024-24	610	27	1
##############################################
Deferribacter desulfuricans SSM1	-	NC_013939.1_653-Deferribacter_desulfuricans_SSM1-7	NC_013939.1_653-Deferribacter_desulfuricans_SSM1-7	341	7	2
Deferribacter desulfuricans SSM1	-	NC_013939.1_654-Deferribacter_desulfuricans_SSM1-12	NC_013939.1_654-Deferribacter_desulfuricans_SSM1-12	608	12	2
Deferribacter desulfuricans SSM1	-	NC_013939.1_655-Deferribacter_desulfuricans_SSM1-0	NC_013939.1_655-Deferribacter_desulfuricans_SSM1-0	662	0	2
Deferribacter desulfuricans SSM1	-	NC_013939.1_656-Deferribacter_desulfuricans_SSM1-0	NC_013939.1_656-Deferribacter_desulfuricans_SSM1-0	393	0	2
Deferribacter desulfuricans SSM1	-	NC_013939.1_657-Deferribacter_desulfuricans_SSM1-0	NC_013939.1_657-Deferribacter_desulfuricans_SSM1-0	75	0	2
Deferribacter desulfuricans SSM1	-	NC_013939.1_658-Deferribacter_desulfuricans_SSM1-0	NC_013939.1_658-Deferribacter_desulfuricans_SSM1-0	737	0	2
##############################################
Deferribacter desulfuricans SSM1	-	NC_013939.1_729-Deferribacter_desulfuricans_SSM1-10	NC_013939.1_729-Deferribacter_desulfuricans_SSM1-10	324	10	2
Deferribacter desulfuricans SSM1	-	NC_013939.1_730-Deferribacter_desulfuricans_SSM1-7	NC_013939.1_730-Deferribacter_desulfuricans_SSM1-7	341	8	2
##############################################
Deferribacter desulfuricans SSM1	-	NC_013939.1_733-Deferribacter_desulfuricans_SSM1-0	NC_013939.1_733-Deferribacter_desulfuricans_SSM1-0	284	0	3
Deferribacter desulfuricans SSM1	+	DFE_0462.hmm	NC_013939.1_734-Deferribacter_desulfuricans_SSM1-28	985	28	3
Deferribacter desulfuricans SSM1	+	DFE_0461.hmm	NC_013939.1_735-Deferribacter_desulfuricans_SSM1-14	434	15	3
Deferribacter desulfuricans SSM1	-	NC_013939.1_736-Deferribacter_desulfuricans_SSM1-0	NC_013939.1_736-Deferribacter_desulfuricans_SSM1-0	313	0	3
Deferribacter desulfuricans SSM1	+	DFE_0461.hmm	NC_013939.1_737-Deferribacter_desulfuricans_SSM1-8	319	9	3
Deferribacter desulfuricans SSM1	+	DFE_0451.hmm	NC_013939.1_738-Deferribacter_desulfuricans_SSM1-0	366	0	3
##############################################
Deferribacter desulfuricans SSM1	-	NC_013939.1_741-Deferribacter_desulfuricans_SSM1-4	NC_013939.1_741-Deferribacter_desulfuricans_SSM1-4	201	4	4
Deferribacter desulfuricans SSM1	-	NC_013939.1_742-Deferribacter_desulfuricans_SSM1-4	NC_013939.1_742-Deferribacter_desulfuricans_SSM1-4	227	5	4
Deferribacter desulfuricans SSM1	-	NC_013939.1_743-Deferribacter_desulfuricans_SSM1-4	NC_013939.1_743-Deferribacter_desulfuricans_SSM1-4	170	4	4
Deferribacter desulfuricans SSM1	-	NC_013939.1_744-Deferribacter_desulfuricans_SSM1-0	NC_013939.1_744-Deferribacter_desulfuricans_SSM1-0	792	0	4
Deferribacter desulfuricans SSM1	-	NC_013939.1_745-Deferribacter_desulfuricans_SSM1-0	NC_013939.1_745-Deferribacter_desulfuricans_SSM1-0	317	0	4
Deferribacter desulfuricans SSM1	+	DFE_0451.hmm	NC_013939.1_746-Deferribacter_desulfuricans_SSM1-0	322	0	4
Deferribacter desulfuricans SSM1	+	DFE_0462.hmm	NC_013939.1_747-Deferribacter_desulfuricans_SSM1-11	509	11	4
Deferribacter desulfuricans SSM1	-	NC_013939.1_748-Deferribacter_desulfuricans_SSM1-0	NC_013939.1_748-Deferribacter_desulfuricans_SSM1-0	340	0	4
Deferribacter desulfuricans SSM1	-	NC_013939.1_749-Deferribacter_desulfuricans_SSM1-0	NC_013939.1_749-Deferribacter_desulfuricans_SSM1-0	157	0	4
##############################################
Deferrisoma camini S3R1 DefcaDRAFT_chromosome1.1_C	+	DFE_0462.hmm	NZ_JAFN01000001.1_25-Deferrisoma_camini_S3R1_DefcaDRAFT_chromosome1.1_C-17	502	18	1
##############################################
Deferrisoma camini S3R1 DefcaDRAFT_chromosome1.1_C	-	NZ_JAFN01000001.1_62-Deferrisoma_camini_S3R1_DefcaDRAFT_chromosome1.1_C-0	NZ_JAFN01000001.1_62-Deferrisoma_camini_S3R1_DefcaDRAFT_chromosome1.1_C-0	498	0	2
Deferrisoma camini S3R1 DefcaDRAFT_chromosome1.1_C	+	DFE_0462.hmm	NZ_JAFN01000001.1_63-Deferrisoma_camini_S3R1_DefcaDRAFT_chromosome1.1_C-14	801	14	2
Deferrisoma camini S3R1 DefcaDRAFT_chromosome1.1_C	-	NZ_JAFN01000001.1_64-Deferrisoma_camini_S3R1_DefcaDRAFT_chromosome1.1_C-0	NZ_JAFN01000001.1_64-Deferrisoma_camini_S3R1_DefcaDRAFT_chromosome1.1_C-0	181	0	2
Deferrisoma camini S3R1 DefcaDRAFT_chromosome1.1_C	-	NZ_JAFN01000001.1_65-Deferrisoma_camini_S3R1_DefcaDRAFT_chromosome1.1_C-14	NZ_JAFN01000001.1_65-Deferrisoma_camini_S3R1_DefcaDRAFT_chromosome1.1_C-14	779	14	2
##############################################
Deferrisoma camini S3R1 DefcaDRAFT_chromosome1.1_C	-	NZ_JAFN01000001.1_134-Deferrisoma_camini_S3R1_DefcaDRAFT_chromosome1.1_C-7	NZ_JAFN01000001.1_134-Deferrisoma_camini_S3R1_DefcaDRAFT_chromosome1.1_C-7	1006	7	2
Deferrisoma camini S3R1 DefcaDRAFT_chromosome1.1_C	-	NZ_JAFN01000001.1_135-Deferrisoma_camini_S3R1_DefcaDRAFT_chromosome1.1_C-1	NZ_JAFN01000001.1_135-Deferrisoma_camini_S3R1_DefcaDRAFT_chromosome1.1_C-1	140	1	2
Deferrisoma camini S3R1 DefcaDRAFT_chromosome1.1_C	-	NZ_JAFN01000001.1_136-Deferrisoma_camini_S3R1_DefcaDRAFT_chromosome1.1_C-12	NZ_JAFN01000001.1_136-Deferrisoma_camini_S3R1_DefcaDRAFT_chromosome1.1_C-12	324	14	2
Deferrisoma camini S3R1 DefcaDRAFT_chromosome1.1_C	-	NZ_JAFN01000001.1_137-Deferrisoma_camini_S3R1_DefcaDRAFT_chromosome1.1_C-0	NZ_JAFN01000001.1_137-Deferrisoma_camini_S3R1_DefcaDRAFT_chromosome1.1_C-0	445	0	2
##############################################
Deferrisoma camini S3R1 DefcaDRAFT_chromosome1.1_C	+	DFE_0462.hmm	NZ_JAFN01000001.1_282-Deferrisoma_camini_S3R1_DefcaDRAFT_chromosome1.1_C-30	937	33	1
Deferrisoma camini S3R1 DefcaDRAFT_chromosome1.1_C	-	NZ_JAFN01000001.1_283-Deferrisoma_camini_S3R1_DefcaDRAFT_chromosome1.1_C-0	NZ_JAFN01000001.1_283-Deferrisoma_camini_S3R1_DefcaDRAFT_chromosome1.1_C-0	427	0	1
##############################################
Deferrisoma camini S3R1 DefcaDRAFT_chromosome1.1_C	-	NZ_JAFN01000001.1_1996-Deferrisoma_camini_S3R1_DefcaDRAFT_chromosome1.1_C-0	NZ_JAFN01000001.1_1996-Deferrisoma_camini_S3R1_DefcaDRAFT_chromosome1.1_C-0	1064	0	4
Deferrisoma camini S3R1 DefcaDRAFT_chromosome1.1_C	-	NZ_JAFN01000001.1_1997-Deferrisoma_camini_S3R1_DefcaDRAFT_chromosome1.1_C-46	NZ_JAFN01000001.1_1997-Deferrisoma_camini_S3R1_DefcaDRAFT_chromosome1.1_C-46	2641	54	4
Deferrisoma camini S3R1 DefcaDRAFT_chromosome1.1_C	-	NZ_JAFN01000001.1_1998-Deferrisoma_camini_S3R1_DefcaDRAFT_chromosome1.1_C-0	NZ_JAFN01000001.1_1998-Deferrisoma_camini_S3R1_DefcaDRAFT_chromosome1.1_C-0	1199	0	4
Deferrisoma camini S3R1 DefcaDRAFT_chromosome1.1_C	-	NZ_JAFN01000001.1_1999-Deferrisoma_camini_S3R1_DefcaDRAFT_chromosome1.1_C-26	NZ_JAFN01000001.1_1999-Deferrisoma_camini_S3R1_DefcaDRAFT_chromosome1.1_C-26	1657	31	4
Deferrisoma camini S3R1 DefcaDRAFT_chromosome1.1_C	-	NZ_JAFN01000001.1_2000-Deferrisoma_camini_S3R1_DefcaDRAFT_chromosome1.1_C-0	NZ_JAFN01000001.1_2000-Deferrisoma_camini_S3R1_DefcaDRAFT_chromosome1.1_C-0	601	0	4
Deferrisoma camini S3R1 DefcaDRAFT_chromosome1.1_C	-	NZ_JAFN01000001.1_2001-Deferrisoma_camini_S3R1_DefcaDRAFT_chromosome1.1_C-0	NZ_JAFN01000001.1_2001-Deferrisoma_camini_S3R1_DefcaDRAFT_chromosome1.1_C-0	802	0	4
Deferrisoma camini S3R1 DefcaDRAFT_chromosome1.1_C	-	NZ_JAFN01000001.1_2002-Deferrisoma_camini_S3R1_DefcaDRAFT_chromosome1.1_C-4	NZ_JAFN01000001.1_2002-Deferrisoma_camini_S3R1_DefcaDRAFT_chromosome1.1_C-4	248	4	4
Deferrisoma camini S3R1 DefcaDRAFT_chromosome1.1_C	-	NZ_JAFN01000001.1_2003-Deferrisoma_camini_S3R1_DefcaDRAFT_chromosome1.1_C-21	NZ_JAFN01000001.1_2003-Deferrisoma_camini_S3R1_DefcaDRAFT_chromosome1.1_C-21	1292	24	4
##############################################
Deferrisoma camini S3R1 DefcaDRAFT_chromosome1.1_C	-	NZ_JAFN01000001.1_2846-Deferrisoma_camini_S3R1_DefcaDRAFT_chromosome1.1_C-0	NZ_JAFN01000001.1_2846-Deferrisoma_camini_S3R1_DefcaDRAFT_chromosome1.1_C-0	180	0	1
Deferrisoma camini S3R1 DefcaDRAFT_chromosome1.1_C	+	DFE_0461.hmm	NZ_JAFN01000001.1_2847-Deferrisoma_camini_S3R1_DefcaDRAFT_chromosome1.1_C-15	455	16	1
Deferrisoma camini S3R1 DefcaDRAFT_chromosome1.1_C	-	NZ_JAFN01000001.1_2848-Deferrisoma_camini_S3R1_DefcaDRAFT_chromosome1.1_C-0	NZ_JAFN01000001.1_2848-Deferrisoma_camini_S3R1_DefcaDRAFT_chromosome1.1_C-0	316	0	1
##############################################
Deferrisoma camini S3R1 DefcaDRAFT_chromosome1.1_C	-	NZ_JAFN01000001.1_2926-Deferrisoma_camini_S3R1_DefcaDRAFT_chromosome1.1_C-0	NZ_JAFN01000001.1_2926-Deferrisoma_camini_S3R1_DefcaDRAFT_chromosome1.1_C-0	323	0	1
Deferrisoma camini S3R1 DefcaDRAFT_chromosome1.1_C	+	DFE_0462.hmm	NZ_JAFN01000001.1_2927-Deferrisoma_camini_S3R1_DefcaDRAFT_chromosome1.1_C-15	475	15	1
##############################################
Deferrisoma camini S3R1 DefcaDRAFT_chromosome1.1_C	-	NZ_JAFN01000001.1_2939-Deferrisoma_camini_S3R1_DefcaDRAFT_chromosome1.1_C-0	NZ_JAFN01000001.1_2939-Deferrisoma_camini_S3R1_DefcaDRAFT_chromosome1.1_C-0	536	0	1
Deferrisoma camini S3R1 DefcaDRAFT_chromosome1.1_C	-	NZ_JAFN01000001.1_2940-Deferrisoma_camini_S3R1_DefcaDRAFT_chromosome1.1_C-0	NZ_JAFN01000001.1_2940-Deferrisoma_camini_S3R1_DefcaDRAFT_chromosome1.1_C-0	400	0	1
Deferrisoma camini S3R1 DefcaDRAFT_chromosome1.1_C	+	MtoA.hmm	NZ_JAFN01000001.1_2941-Deferrisoma_camini_S3R1_DefcaDRAFT_chromosome1.1_C-35	937	35	1
Deferrisoma camini S3R1 DefcaDRAFT_chromosome1.1_C	-	NZ_JAFN01000001.1_2942-Deferrisoma_camini_S3R1_DefcaDRAFT_chromosome1.1_C-0	NZ_JAFN01000001.1_2942-Deferrisoma_camini_S3R1_DefcaDRAFT_chromosome1.1_C-0	376	0	1
##############################################
Deferrisoma camini S3R1 DefcaDRAFT_chromosome1.1_C	-	NZ_JAFN01000001.1_3061-Deferrisoma_camini_S3R1_DefcaDRAFT_chromosome1.1_C-0	NZ_JAFN01000001.1_3061-Deferrisoma_camini_S3R1_DefcaDRAFT_chromosome1.1_C-0	110	0	1
Deferrisoma camini S3R1 DefcaDRAFT_chromosome1.1_C	-	NZ_JAFN01000001.1_3062-Deferrisoma_camini_S3R1_DefcaDRAFT_chromosome1.1_C-0	NZ_JAFN01000001.1_3062-Deferrisoma_camini_S3R1_DefcaDRAFT_chromosome1.1_C-0	677	0	1
Deferrisoma camini S3R1 DefcaDRAFT_chromosome1.1_C	+	MtoA.hmm	NZ_JAFN01000001.1_3063-Deferrisoma_camini_S3R1_DefcaDRAFT_chromosome1.1_C-24	704	24	1
##############################################
Deferrisoma camini S3R1 DefcaDRAFT_chromosome1.1_C	-	NZ_JAFN01000001.1_3258-Deferrisoma_camini_S3R1_DefcaDRAFT_chromosome1.1_C-0	NZ_JAFN01000001.1_3258-Deferrisoma_camini_S3R1_DefcaDRAFT_chromosome1.1_C-0	402	0	2
Deferrisoma camini S3R1 DefcaDRAFT_chromosome1.1_C	-	NZ_JAFN01000001.1_3259-Deferrisoma_camini_S3R1_DefcaDRAFT_chromosome1.1_C-11	NZ_JAFN01000001.1_3259-Deferrisoma_camini_S3R1_DefcaDRAFT_chromosome1.1_C-11	286	12	2
Deferrisoma camini S3R1 DefcaDRAFT_chromosome1.1_C	-	NZ_JAFN01000001.1_3260-Deferrisoma_camini_S3R1_DefcaDRAFT_chromosome1.1_C-24	NZ_JAFN01000001.1_3260-Deferrisoma_camini_S3R1_DefcaDRAFT_chromosome1.1_C-24	1335	24	2
Deferrisoma camini S3R1 DefcaDRAFT_chromosome1.1_C	-	NZ_JAFN01000001.1_3261-Deferrisoma_camini_S3R1_DefcaDRAFT_chromosome1.1_C-0	NZ_JAFN01000001.1_3261-Deferrisoma_camini_S3R1_DefcaDRAFT_chromosome1.1_C-0	286	0	2
##############################################
Denitratisoma oestradiolicum strain DSM 16959	-	NZ_NCXS01000005.1_42-Denitratisoma_oestradiolicum_strain_DSM_16959-9	NZ_NCXS01000005.1_42-Denitratisoma_oestradiolicum_strain_DSM_16959-9	661	9	2
Denitratisoma oestradiolicum strain DSM 16959	+	MtrB_TIGR03509.hmm	NZ_NCXS01000005.1_43-Denitratisoma_oestradiolicum_strain_DSM_16959-0	787	0	2
Denitratisoma oestradiolicum strain DSM 16959	+	MtoA.hmm	NZ_NCXS01000005.1_44-Denitratisoma_oestradiolicum_strain_DSM_16959-10	341	10	2
Denitratisoma oestradiolicum strain DSM 16959	-	NZ_NCXS01000005.1_45-Denitratisoma_oestradiolicum_strain_DSM_16959-1	NZ_NCXS01000005.1_45-Denitratisoma_oestradiolicum_strain_DSM_16959-1	119	1	2
##############################################
Denitratisoma oestradiolicum strain DSM 16959	-	NZ_NCXS01000007.1_155-Denitratisoma_oestradiolicum_strain_DSM_16959-3	NZ_NCXS01000007.1_155-Denitratisoma_oestradiolicum_strain_DSM_16959-3	140	4	5
Denitratisoma oestradiolicum strain DSM 16959	-	NZ_NCXS01000007.1_156-Denitratisoma_oestradiolicum_strain_DSM_16959-4	NZ_NCXS01000007.1_156-Denitratisoma_oestradiolicum_strain_DSM_16959-4	318	4	5
Denitratisoma oestradiolicum strain DSM 16959	-	NZ_NCXS01000007.1_157-Denitratisoma_oestradiolicum_strain_DSM_16959-0	NZ_NCXS01000007.1_157-Denitratisoma_oestradiolicum_strain_DSM_16959-0	321	0	5
Denitratisoma oestradiolicum strain DSM 16959	-	NZ_NCXS01000007.1_158-Denitratisoma_oestradiolicum_strain_DSM_16959-3	NZ_NCXS01000007.1_158-Denitratisoma_oestradiolicum_strain_DSM_16959-3	199	3	5
Denitratisoma oestradiolicum strain DSM 16959	-	NZ_NCXS01000007.1_159-Denitratisoma_oestradiolicum_strain_DSM_16959-3	NZ_NCXS01000007.1_159-Denitratisoma_oestradiolicum_strain_DSM_16959-3	125	4	5
Denitratisoma oestradiolicum strain DSM 16959	-	NZ_NCXS01000007.1_160-Denitratisoma_oestradiolicum_strain_DSM_16959-0	NZ_NCXS01000007.1_160-Denitratisoma_oestradiolicum_strain_DSM_16959-0	312	0	5
Denitratisoma oestradiolicum strain DSM 16959	+	DFE_0451.hmm	NZ_NCXS01000007.1_161-Denitratisoma_oestradiolicum_strain_DSM_16959-0	360	0	5
Denitratisoma oestradiolicum strain DSM 16959	-	NZ_NCXS01000007.1_162-Denitratisoma_oestradiolicum_strain_DSM_16959-11	NZ_NCXS01000007.1_162-Denitratisoma_oestradiolicum_strain_DSM_16959-11	863	11	5
##############################################
Denitrovibrio acetiphilus DSM 12809	-	NC_013943.1_787-Denitrovibrio_acetiphilus_DSM_12809-0	NC_013943.1_787-Denitrovibrio_acetiphilus_DSM_12809-0	293	0	6
Denitrovibrio acetiphilus DSM 12809	+	DFE_0462.hmm	NC_013943.1_788-Denitrovibrio_acetiphilus_DSM_12809-28	1038	28	6
Denitrovibrio acetiphilus DSM 12809	-	NC_013943.1_789-Denitrovibrio_acetiphilus_DSM_12809-0	NC_013943.1_789-Denitrovibrio_acetiphilus_DSM_12809-0	290	0	6
Denitrovibrio acetiphilus DSM 12809	+	DFE_0461.hmm	NC_013943.1_790-Denitrovibrio_acetiphilus_DSM_12809-8	296	9	6
Denitrovibrio acetiphilus DSM 12809	-	NC_013943.1_791-Denitrovibrio_acetiphilus_DSM_12809-8	NC_013943.1_791-Denitrovibrio_acetiphilus_DSM_12809-8	723	9	6
Denitrovibrio acetiphilus DSM 12809	-	NC_013943.1_792-Denitrovibrio_acetiphilus_DSM_12809-0	NC_013943.1_792-Denitrovibrio_acetiphilus_DSM_12809-0	412	0	6
Denitrovibrio acetiphilus DSM 12809	-	NC_013943.1_793-Denitrovibrio_acetiphilus_DSM_12809-7	NC_013943.1_793-Denitrovibrio_acetiphilus_DSM_12809-7	200	7	6
Denitrovibrio acetiphilus DSM 12809	+	DFE_0465.hmm	NC_013943.1_794-Denitrovibrio_acetiphilus_DSM_12809-8	349	8	6
Denitrovibrio acetiphilus DSM 12809	-	NC_013943.1_795-Denitrovibrio_acetiphilus_DSM_12809-0	NC_013943.1_795-Denitrovibrio_acetiphilus_DSM_12809-0	148	0	6
Denitrovibrio acetiphilus DSM 12809	+	DFE_0461.hmm	NC_013943.1_796-Denitrovibrio_acetiphilus_DSM_12809-10	333	11	6
##############################################
Denitrovibrio acetiphilus DSM 12809	-	NC_013943.1_1792-Denitrovibrio_acetiphilus_DSM_12809-0	NC_013943.1_1792-Denitrovibrio_acetiphilus_DSM_12809-0	400	0	2
Denitrovibrio acetiphilus DSM 12809	-	NC_013943.1_1793-Denitrovibrio_acetiphilus_DSM_12809-0	NC_013943.1_1793-Denitrovibrio_acetiphilus_DSM_12809-0	73	0	2
Denitrovibrio acetiphilus DSM 12809	-	NC_013943.1_1794-Denitrovibrio_acetiphilus_DSM_12809-10	NC_013943.1_1794-Denitrovibrio_acetiphilus_DSM_12809-10	618	11	2
Denitrovibrio acetiphilus DSM 12809	+	DFE_0449.hmm	NC_013943.1_1795-Denitrovibrio_acetiphilus_DSM_12809-10	420	10	2
##############################################
Desulfarculus baarsii DSM 2075	-	NC_014365.1_1760-Desulfarculus_baarsii_DSM_2075-10	NC_014365.1_1760-Desulfarculus_baarsii_DSM_2075-10	597	10	2
Desulfarculus baarsii DSM 2075	-	NC_014365.1_1761-Desulfarculus_baarsii_DSM_2075-11	NC_014365.1_1761-Desulfarculus_baarsii_DSM_2075-11	722	11	2
##############################################
Desulfatiglans anilini DSM 4660	-	NZ_AULM01000018.1_32-Desulfatiglans_anilini_DSM_4660-11	NZ_AULM01000018.1_32-Desulfatiglans_anilini_DSM_4660-11	646	12	2
Desulfatiglans anilini DSM 4660	-	NZ_AULM01000018.1_33-Desulfatiglans_anilini_DSM_4660-10	NZ_AULM01000018.1_33-Desulfatiglans_anilini_DSM_4660-10	634	10	2
##############################################
Desulfatirhabdium butyrativorans DSM 18734	-	NZ_AUCU01000021.1_33-Desulfatirhabdium_butyrativorans_DSM_18734-16	NZ_AUCU01000021.1_33-Desulfatirhabdium_butyrativorans_DSM_18734-16	525	19	1
##############################################
Desulfatitalea tepidiphila strain S28bF	+	DFE_0449.hmm	NZ_BCAG01000001.1_316-Desulfatitalea_tepidiphila_strain_S28bF-16	541	18	1
##############################################
Desulfobacter curvatus DSM 3379	-	NZ_KB893012.1_18-Desulfobacter_curvatus_DSM_3379-8	NZ_KB893012.1_18-Desulfobacter_curvatus_DSM_3379-8	462	8	3
Desulfobacter curvatus DSM 3379	-	NZ_KB893012.1_19-Desulfobacter_curvatus_DSM_3379-4	NZ_KB893012.1_19-Desulfobacter_curvatus_DSM_3379-4	186	4	3
Desulfobacter curvatus DSM 3379	-	NZ_KB893012.1_20-Desulfobacter_curvatus_DSM_3379-13	NZ_KB893012.1_20-Desulfobacter_curvatus_DSM_3379-13	680	14	3
##############################################
Desulfobaculum xiamenense strain DSM 24233 Ga0373198_01	-	NZ_JAATJA010000002.1_555-Desulfobaculum_xiamenense_strain_DSM_24233_Ga0373198_01-16	NZ_JAATJA010000002.1_555-Desulfobaculum_xiamenense_strain_DSM_24233_Ga0373198_01-16	540	19	1
##############################################
Desulfocapsa sulfexigens DSM 10523	+	DFE_0462.hmm	NC_020304.1_553-Desulfocapsa_sulfexigens_DSM_10523-18	740	18	6
Desulfocapsa sulfexigens DSM 10523	-	NC_020304.1_554-Desulfocapsa_sulfexigens_DSM_10523-4	NC_020304.1_554-Desulfocapsa_sulfexigens_DSM_10523-4	210	4	6
Desulfocapsa sulfexigens DSM 10523	+	DFE_0451.hmm	NC_020304.1_555-Desulfocapsa_sulfexigens_DSM_10523-0	359	0	6
Desulfocapsa sulfexigens DSM 10523	+	DFE_0461.hmm	NC_020304.1_556-Desulfocapsa_sulfexigens_DSM_10523-5	231	5	6
Desulfocapsa sulfexigens DSM 10523	-	NC_020304.1_557-Desulfocapsa_sulfexigens_DSM_10523-0	NC_020304.1_557-Desulfocapsa_sulfexigens_DSM_10523-0	688	0	6
Desulfocapsa sulfexigens DSM 10523	+	DFE_0451.hmm	NC_020304.1_558-Desulfocapsa_sulfexigens_DSM_10523-0	353	0	6
Desulfocapsa sulfexigens DSM 10523	+	DFE_0462.hmm	NC_020304.1_559-Desulfocapsa_sulfexigens_DSM_10523-12	571	12	6
Desulfocapsa sulfexigens DSM 10523	+	DFE_0462.hmm	NC_020304.1_560-Desulfocapsa_sulfexigens_DSM_10523-14	460	15	6
Desulfocapsa sulfexigens DSM 10523	-	NC_020304.1_561-Desulfocapsa_sulfexigens_DSM_10523-0	NC_020304.1_561-Desulfocapsa_sulfexigens_DSM_10523-0	167	0	6
Desulfocapsa sulfexigens DSM 10523	-	NC_020304.1_562-Desulfocapsa_sulfexigens_DSM_10523-0	NC_020304.1_562-Desulfocapsa_sulfexigens_DSM_10523-0	377	0	6
Desulfocapsa sulfexigens DSM 10523	+	DFE_0461.hmm	NC_020304.1_563-Desulfocapsa_sulfexigens_DSM_10523-8	329	8	6
##############################################
Desulfocarbo indianensis strain SCBM	-	NZ_LBMP01000003.1_407-Desulfocarbo_indianensis_strain_SCBM-11	NZ_LBMP01000003.1_407-Desulfocarbo_indianensis_strain_SCBM-11	730	11	2
Desulfocarbo indianensis strain SCBM	-	NZ_LBMP01000003.1_408-Desulfocarbo_indianensis_strain_SCBM-10	NZ_LBMP01000003.1_408-Desulfocarbo_indianensis_strain_SCBM-10	619	10	2
##############################################
Desulfococcus multivorans DSM 2059	+	DFE_0462.hmm	NZ_ATHJ01000083.1_37-Desulfococcus_multivorans_DSM_2059-16	543	19	1
##############################################
Desulfococcus multivorans strain DSM 2059	+	DFE_0462.hmm	NZ_CP015381.1_774-Desulfococcus_multivorans_strain_DSM_2059-16	543	19	1
##############################################
Desulfococcus oleovorans Hxd3	-	NC_009943.1_2274-Desulfococcus_oleovorans_Hxd3-0	NC_009943.1_2274-Desulfococcus_oleovorans_Hxd3-0	362	0	1
Desulfococcus oleovorans Hxd3	-	NC_009943.1_2275-Desulfococcus_oleovorans_Hxd3-16	NC_009943.1_2275-Desulfococcus_oleovorans_Hxd3-16	538	18	1
##############################################
Desulfocurvibacter africanus PCS	-	NZ_AOSV01000019.1_15-Desulfocurvibacter_africanus_PCS-16	NZ_AOSV01000019.1_15-Desulfocurvibacter_africanus_PCS-16	533	19	1
##############################################
Desulfocurvus vexinensis DSM 17965	-	NZ_KI912582.1_39-Desulfocurvus_vexinensis_DSM_17965-16	NZ_KI912582.1_39-Desulfocurvus_vexinensis_DSM_17965-16	546	19	1
##############################################
Desulfohalobium retbaense DSM 5692	-	NC_013223.1_881-Desulfohalobium_retbaense_DSM_5692-16	NC_013223.1_881-Desulfohalobium_retbaense_DSM_5692-16	557	19	1
##############################################
Desulfohalovibrio alkalitolerans DSM 16529	-	NZ_ATHI01000031.1_248-Desulfohalovibrio_alkalitolerans_DSM_16529-0	NZ_ATHI01000031.1_248-Desulfohalovibrio_alkalitolerans_DSM_16529-0	413	0	1
Desulfohalovibrio alkalitolerans DSM 16529	-	NZ_ATHI01000031.1_249-Desulfohalovibrio_alkalitolerans_DSM_16529-16	NZ_ATHI01000031.1_249-Desulfohalovibrio_alkalitolerans_DSM_16529-16	577	19	1
##############################################
Desulfomicrobium baculatum DSM 4028	+	DFE_0449.hmm	NC_013173.1_565-Desulfomicrobium_baculatum_DSM_4028-4	129	4	2
Desulfomicrobium baculatum DSM 4028	-	NC_013173.1_566-Desulfomicrobium_baculatum_DSM_4028-15	NC_013173.1_566-Desulfomicrobium_baculatum_DSM_4028-15	514	18	2
##############################################
Desulfomicrobium escambiense DSM 10707	-	NZ_AUAR01000022.1_23-Desulfomicrobium_escambiense_DSM_10707-15	NZ_AUAR01000022.1_23-Desulfomicrobium_escambiense_DSM_10707-15	514	18	2
Desulfomicrobium escambiense DSM 10707	+	DFE_0449.hmm	NZ_AUAR01000022.1_24-Desulfomicrobium_escambiense_DSM_10707-4	129	4	2
##############################################
Desulfomicrobium macestii strain DSM 4194 Ga0244497_01	-	NZ_JADBGG010000001.1_62-Desulfomicrobium_macestii_strain_DSM_4194_Ga0244497_01-4	NZ_JADBGG010000001.1_62-Desulfomicrobium_macestii_strain_DSM_4194_Ga0244497_01-4	129	4	2
Desulfomicrobium macestii strain DSM 4194 Ga0244497_01	-	NZ_JADBGG010000001.1_63-Desulfomicrobium_macestii_strain_DSM_4194_Ga0244497_01-15	NZ_JADBGG010000001.1_63-Desulfomicrobium_macestii_strain_DSM_4194_Ga0244497_01-15	514	18	2
##############################################
Desulfomonile tiedjei DSM 6799	-	NC_018025.1_5291-Desulfomonile_tiedjei_DSM_6799-16	NC_018025.1_5291-Desulfomonile_tiedjei_DSM_6799-16	602	18	1
##############################################
Desulfonatronum lacustre DSM 10312	-	NZ_KI912608.1_1948-Desulfonatronum_lacustre_DSM_10312-16	NZ_KI912608.1_1948-Desulfonatronum_lacustre_DSM_10312-16	585	19	1
##############################################
Desulfonatronum thioautotrophicum strain ASO4-1	-	NZ_JYNO01000015.1_72-Desulfonatronum_thioautotrophicum_strain_ASO4-1-16	NZ_JYNO01000015.1_72-Desulfonatronum_thioautotrophicum_strain_ASO4-1-16	584	19	1
Desulfonatronum thioautotrophicum strain ASO4-1	-	NZ_JYNO01000015.1_73-Desulfonatronum_thioautotrophicum_strain_ASO4-1-0	NZ_JYNO01000015.1_73-Desulfonatronum_thioautotrophicum_strain_ASO4-1-0	227	0	1
##############################################
Desulfonatronum thiodismutans strain MLF-1	-	NZ_JPIK01000005.1_269-Desulfonatronum_thiodismutans_strain_MLF-1-16	NZ_JPIK01000005.1_269-Desulfonatronum_thiodismutans_strain_MLF-1-16	585	19	1
##############################################
Desulfonatronum thiosulfatophilum strain ASO4-2	-	NZ_FMXO01000009.1_122-Desulfonatronum_thiosulfatophilum_strain_ASO4-2-16	NZ_FMXO01000009.1_122-Desulfonatronum_thiosulfatophilum_strain_ASO4-2-16	583	19	1
##############################################
Desulfonema ishimotonii strain Tokyo 01	-	NZ_BEXT01000001.1_3325-Desulfonema_ishimotonii_strain_Tokyo_01-16	NZ_BEXT01000001.1_3325-Desulfonema_ishimotonii_strain_Tokyo_01-16	563	19	1
##############################################
Desulfonema limicola strain 5ac10	+	DFE_0448.hmm	NZ_CP061799.1_5443-Desulfonema_limicola_strain_5ac10-16	549	19	1
##############################################
Desulfopila sp. IMCC35004	-	NZ_CP050698.1_670-Desulfopila_sp._IMCC35004-0	NZ_CP050698.1_670-Desulfopila_sp._IMCC35004-0	399	0	2
Desulfopila sp. IMCC35004	-	NZ_CP050698.1_671-Desulfopila_sp._IMCC35004-0	NZ_CP050698.1_671-Desulfopila_sp._IMCC35004-0	49	0	2
Desulfopila sp. IMCC35004	+	DFE_0461.hmm	NZ_CP050698.1_673-Desulfopila_sp._IMCC35004-12	404	13	2
Desulfopila sp. IMCC35004	-	NZ_CP050698.1_674-Desulfopila_sp._IMCC35004-4	NZ_CP050698.1_674-Desulfopila_sp._IMCC35004-4	207	4	2
##############################################
Desulfopila sp. IMCC35004	-	NZ_CP050698.1_676-Desulfopila_sp._IMCC35004-7	NZ_CP050698.1_676-Desulfopila_sp._IMCC35004-7	400	7	4
Desulfopila sp. IMCC35004	+	DFE_0451.hmm	NZ_CP050698.1_678-Desulfopila_sp._IMCC35004-0	343	0	4
Desulfopila sp. IMCC35004	+	DFE_0461.hmm	NZ_CP050698.1_679-Desulfopila_sp._IMCC35004-22	899	22	4
Desulfopila sp. IMCC35004	-	NZ_CP050698.1_680-Desulfopila_sp._IMCC35004-10	NZ_CP050698.1_680-Desulfopila_sp._IMCC35004-10	373	10	4
Desulfopila sp. IMCC35004	-	NZ_CP050698.1_681-Desulfopila_sp._IMCC35004-0	NZ_CP050698.1_681-Desulfopila_sp._IMCC35004-0	48	0	4
Desulfopila sp. IMCC35004	+	DFE_0462.hmm	NZ_CP050698.1_682-Desulfopila_sp._IMCC35004-5	239	5	4
##############################################
Desulfopila sp. IMCC35004	+	DFE_0451.hmm	NZ_CP050698.1_684-Desulfopila_sp._IMCC35004-0	352	0	3
Desulfopila sp. IMCC35004	+	DFE_0462.hmm	NZ_CP050698.1_685-Desulfopila_sp._IMCC35004-12	568	12	3
Desulfopila sp. IMCC35004	+	DFE_0462.hmm	NZ_CP050698.1_686-Desulfopila_sp._IMCC35004-14	459	15	3
Desulfopila sp. IMCC35004	-	NZ_CP050698.1_687-Desulfopila_sp._IMCC35004-0	NZ_CP050698.1_687-Desulfopila_sp._IMCC35004-0	162	0	3
Desulfopila sp. IMCC35004	-	NZ_CP050698.1_688-Desulfopila_sp._IMCC35004-0	NZ_CP050698.1_688-Desulfopila_sp._IMCC35004-0	375	0	3
Desulfopila sp. IMCC35004	+	DFE_0461.hmm	NZ_CP050698.1_689-Desulfopila_sp._IMCC35004-8	327	8	3
Desulfopila sp. IMCC35004	-	NZ_CP050698.1_690-Desulfopila_sp._IMCC35004-0	NZ_CP050698.1_690-Desulfopila_sp._IMCC35004-0	542	0	3
##############################################
Desulforegula conservatrix Mb1Pa	-	NZ_AUEY01000001.1_49-Desulforegula_conservatrix_Mb1Pa-16	NZ_AUEY01000001.1_49-Desulforegula_conservatrix_Mb1Pa-16	532	19	1
##############################################
Desulfosarcina alkanivorans strain PL12	-	NZ_AP021874.1_3219-Desulfosarcina_alkanivorans_strain_PL12-16	NZ_AP021874.1_3219-Desulfosarcina_alkanivorans_strain_PL12-16	531	18	1
##############################################
Desulfosporosinus sp. BG	+	DFE_0462.hmm	NZ_MASS01000010.1_70-Desulfosporosinus_sp._BG-10	592	10	2
Desulfosporosinus sp. BG	-	NZ_MASS01000010.1_71-Desulfosporosinus_sp._BG-6	NZ_MASS01000010.1_71-Desulfosporosinus_sp._BG-6	424	6	2
##############################################
Desulfosporosinus sp. OT TOU.assembly.100	-	NZ_AGAF01000172.1_33-Desulfosporosinus_sp._OT_TOU.assembly.100-10	NZ_AGAF01000172.1_33-Desulfosporosinus_sp._OT_TOU.assembly.100-10	417	10	2
Desulfosporosinus sp. OT TOU.assembly.100	+	DFE_0448.hmm	NZ_AGAF01000172.1_34-Desulfosporosinus_sp._OT_TOU.assembly.100-12	404	13	2
##############################################
Desulfosporosinus sp. OT TOU.assembly.100	-	NZ_AGAF01000172.1_39-Desulfosporosinus_sp._OT_TOU.assembly.100-6	NZ_AGAF01000172.1_39-Desulfosporosinus_sp._OT_TOU.assembly.100-6	427	6	2
Desulfosporosinus sp. OT TOU.assembly.100	+	DFE_0461.hmm	NZ_AGAF01000172.1_40-Desulfosporosinus_sp._OT_TOU.assembly.100-10	627	10	2
##############################################
Desulfotalea psychrophila LSv54	-	NC_006138.1_2011-Desulfotalea_psychrophila_LSv54-7	NC_006138.1_2011-Desulfotalea_psychrophila_LSv54-7	551	7	2
Desulfotalea psychrophila LSv54	-	NC_006138.1_2012-Desulfotalea_psychrophila_LSv54-8	NC_006138.1_2012-Desulfotalea_psychrophila_LSv54-8	485	8	2
##############################################
Desulfotignum balticum DSM 7044	-	NZ_ATWO01000001.1_4186-Desulfotignum_balticum_DSM_7044-16	NZ_ATWO01000001.1_4186-Desulfotignum_balticum_DSM_7044-16	529	18	1
##############################################
Desulfotignum phosphitoxidans DSM 13687 Dpo_1c	-	NZ_APJX01000001.1_831-Desulfotignum_phosphitoxidans_DSM_13687_Dpo_1c-16	NZ_APJX01000001.1_831-Desulfotignum_phosphitoxidans_DSM_13687_Dpo_1c-16	530	18	1
##############################################
Desulfovibrio alaskensis DSM 16109	-	NZ_KI519495.1_41-Desulfovibrio_alaskensis_DSM_16109-8	NZ_KI519495.1_41-Desulfovibrio_alaskensis_DSM_16109-8	461	8	3
Desulfovibrio alaskensis DSM 16109	-	NZ_KI519495.1_42-Desulfovibrio_alaskensis_DSM_16109-4	NZ_KI519495.1_42-Desulfovibrio_alaskensis_DSM_16109-4	188	4	3
Desulfovibrio alaskensis DSM 16109	-	NZ_AXWQ01000007.1_260-Desulfovibrio_alaskensis_DSM_16109-16	NZ_AXWQ01000007.1_260-Desulfovibrio_alaskensis_DSM_16109-16	544	18	3
##############################################
Desulfovibrio alcoholivorans DSM 5433	-	NZ_JNJA01000005.1_189-Desulfovibrio_alcoholivorans_DSM_5433-16	NZ_JNJA01000005.1_189-Desulfovibrio_alcoholivorans_DSM_5433-16	588	19	1
##############################################
Desulfovibrio aminophilus DSM 12254	-	NZ_AUMA01000009.1_220-Desulfovibrio_aminophilus_DSM_12254-16	NZ_AUMA01000009.1_220-Desulfovibrio_aminophilus_DSM_12254-16	559	18	3
Desulfovibrio aminophilus DSM 12254	-	NZ_KE383876.1_168-Desulfovibrio_aminophilus_DSM_12254-0	NZ_KE383876.1_168-Desulfovibrio_aminophilus_DSM_12254-0	155	0	3
Desulfovibrio aminophilus DSM 12254	-	NZ_KE383876.1_169-Desulfovibrio_aminophilus_DSM_12254-4	NZ_KE383876.1_169-Desulfovibrio_aminophilus_DSM_12254-4	194	4	3
Desulfovibrio aminophilus DSM 12254	-	NZ_KE383876.1_170-Desulfovibrio_aminophilus_DSM_12254-8	NZ_KE383876.1_170-Desulfovibrio_aminophilus_DSM_12254-8	460	8	3
##############################################
Desulfovibrio carbinoliphilus subsp. oakridgensis strain FW-101-2B	-	NZ_CM001368.1_365-Desulfovibrio_carbinoliphilus_subsp._oakridgensis_strain_FW-101-2B-16	NZ_CM001368.1_365-Desulfovibrio_carbinoliphilus_subsp._oakridgensis_strain_FW-101-2B-16	588	19	1
##############################################
Desulfovibrio cuneatus DSM 11391	-	NZ_AUCY01000012.1_17-Desulfovibrio_cuneatus_DSM_11391-16	NZ_AUCY01000012.1_17-Desulfovibrio_cuneatus_DSM_11391-16	571	19	1
Desulfovibrio cuneatus DSM 11391	-	NZ_AUCY01000012.1_18-Desulfovibrio_cuneatus_DSM_11391-0	NZ_AUCY01000012.1_18-Desulfovibrio_cuneatus_DSM_11391-0	4289	0	1
##############################################
Desulfovibrio cuneatus DSM 11391	-	NZ_AUCY01000052.1_13-Desulfovibrio_cuneatus_DSM_11391-16	NZ_AUCY01000052.1_13-Desulfovibrio_cuneatus_DSM_11391-16	554	18	1
##############################################
Desulfovibrio desulfuricans DSM 642	-	NZ_ATUZ01000013.1_180-Desulfovibrio_desulfuricans_DSM_642-16	NZ_ATUZ01000013.1_180-Desulfovibrio_desulfuricans_DSM_642-16	701	19	1
##############################################
Desulfovibrio desulfuricans strain AY5	-	NZ_JACYXG010000001.1_187-Desulfovibrio_desulfuricans_strain_AY5-16	NZ_JACYXG010000001.1_187-Desulfovibrio_desulfuricans_strain_AY5-16	702	19	1
##############################################
Desulfovibrio ferrophilus strain IS5	+	DFE_0448.hmm	NZ_AP017378.1_445-Desulfovibrio_ferrophilus_strain_IS5-12	268	14	3
Desulfovibrio ferrophilus strain IS5	+	DFE_0449.hmm	NZ_AP017378.1_446-Desulfovibrio_ferrophilus_strain_IS5-12	301	13	3
Desulfovibrio ferrophilus strain IS5	+	DFE_0450.hmm	NZ_AP017378.1_447-Desulfovibrio_ferrophilus_strain_IS5-5	340	5	3
Desulfovibrio ferrophilus strain IS5	+	DFE_0451.hmm	NZ_AP017378.1_448-Desulfovibrio_ferrophilus_strain_IS5-0	343	0	3
Desulfovibrio ferrophilus strain IS5	-	NZ_AP017378.1_449-Desulfovibrio_ferrophilus_strain_IS5-0	NZ_AP017378.1_449-Desulfovibrio_ferrophilus_strain_IS5-0	464	0	3
##############################################
Desulfovibrio ferrophilus strain IS5	+	DFE_0462.hmm	NZ_AP017378.1_459-Desulfovibrio_ferrophilus_strain_IS5-16	413	16	3
Desulfovibrio ferrophilus strain IS5	+	DFE_0463.hmm	NZ_AP017378.1_460-Desulfovibrio_ferrophilus_strain_IS5-0	299	0	3
Desulfovibrio ferrophilus strain IS5	+	DFE_0464.hmm	NZ_AP017378.1_461-Desulfovibrio_ferrophilus_strain_IS5-6	378	7	3
Desulfovibrio ferrophilus strain IS5	+	DFE_0465.hmm	NZ_AP017378.1_462-Desulfovibrio_ferrophilus_strain_IS5-7	386	7	3
##############################################
Desulfovibrio ferrophilus strain IS5	-	NZ_AP017378.1_3330-Desulfovibrio_ferrophilus_strain_IS5-16	NZ_AP017378.1_3330-Desulfovibrio_ferrophilus_strain_IS5-16	539	19	1
##############################################
Desulfovibrio fructosivorans JJ	-	NZ_AECZ01000005.1_116-Desulfovibrio_fructosivorans_JJ-16	NZ_AECZ01000005.1_116-Desulfovibrio_fructosivorans_JJ-16	587	18	1
##############################################
Desulfovibrio gigas DSM 1382 = ATCC 19364	+	DFE_0449.hmm	NC_022444.1_677-Desulfovibrio_gigas_DSM_1382_=_ATCC_19364-16	559	18	1
##############################################
Desulfovibrio gigas DSM 1382 = ATCC 19364 strain DSM 1382	+	DFE_0449.hmm	NZ_AUBO01000001.1_20-Desulfovibrio_gigas_DSM_1382_=_ATCC_19364_strain_DSM_1382-16	559	18	1
##############################################
Desulfovibrio longus DSM 6739	-	NZ_ATVA01000011.1_18-Desulfovibrio_longus_DSM_6739-16	NZ_ATVA01000011.1_18-Desulfovibrio_longus_DSM_6739-16	561	18	1
##############################################
Desulfovibrio psychrotolerans strain JS1	+	DFE_0449.hmm	NZ_BLVP01000007.1_262-Desulfovibrio_psychrotolerans_strain_JS1-16	538	18	1
##############################################
Desulfovibrio sp. A2 tab.contig.0	-	NZ_AGFG01000060.1_93-Desulfovibrio_sp._A2_tab.contig.0-1	NZ_AGFG01000060.1_93-Desulfovibrio_sp._A2_tab.contig.0-1	372	1	1
Desulfovibrio sp. A2 tab.contig.0	-	NZ_AGFG01000060.1_94-Desulfovibrio_sp._A2_tab.contig.0-16	NZ_AGFG01000060.1_94-Desulfovibrio_sp._A2_tab.contig.0-16	553	18	1
##############################################
Desulfovibrio sp. HK-II	-	NZ_BDUJ01000004.1_30-Desulfovibrio_sp._HK-II-16	NZ_BDUJ01000004.1_30-Desulfovibrio_sp._HK-II-16	553	18	1
##############################################
Desulfovibrio sp. TomC	-	NZ_JSEH01000005.1_130-Desulfovibrio_sp._TomC-16	NZ_JSEH01000005.1_130-Desulfovibrio_sp._TomC-16	588	19	1
##############################################
Desulfovibrio subterraneus strain HN2	-	NZ_BLVO01000005.1_161-Desulfovibrio_subterraneus_strain_HN2-16	NZ_BLVO01000005.1_161-Desulfovibrio_subterraneus_strain_HN2-16	535	19	1
##############################################
Desulfuribacillus alkaliarsenatis strain AHT28 DSM-24608_Contig_0_85X	+	DFE_0448.hmm	NZ_MIJE01000030.1_80-Desulfuribacillus_alkaliarsenatis_strain_AHT28_DSM-24608_Contig_0_85X-4	159	4	4
Desulfuribacillus alkaliarsenatis strain AHT28 DSM-24608_Contig_0_85X	-	NZ_MIJE01000030.1_81-Desulfuribacillus_alkaliarsenatis_strain_AHT28_DSM-24608_Contig_0_85X-4	NZ_MIJE01000030.1_81-Desulfuribacillus_alkaliarsenatis_strain_AHT28_DSM-24608_Contig_0_85X-4	515	4	4
Desulfuribacillus alkaliarsenatis strain AHT28 DSM-24608_Contig_0_85X	-	NZ_MIJE01000030.1_82-Desulfuribacillus_alkaliarsenatis_strain_AHT28_DSM-24608_Contig_0_85X-4	NZ_MIJE01000030.1_82-Desulfuribacillus_alkaliarsenatis_strain_AHT28_DSM-24608_Contig_0_85X-4	159	4	4
Desulfuribacillus alkaliarsenatis strain AHT28 DSM-24608_Contig_0_85X	-	NZ_MIJE01000030.1_83-Desulfuribacillus_alkaliarsenatis_strain_AHT28_DSM-24608_Contig_0_85X-4	NZ_MIJE01000030.1_83-Desulfuribacillus_alkaliarsenatis_strain_AHT28_DSM-24608_Contig_0_85X-4	518	4	4
Desulfuribacillus alkaliarsenatis strain AHT28 DSM-24608_Contig_0_85X	-	NZ_MIJE01000030.1_84-Desulfuribacillus_alkaliarsenatis_strain_AHT28_DSM-24608_Contig_0_85X-0	NZ_MIJE01000030.1_84-Desulfuribacillus_alkaliarsenatis_strain_AHT28_DSM-24608_Contig_0_85X-0	351	0	4
##############################################
Desulfuribacillus stibiiarsenatis strain MLFW-2 MLFW-2_Contig_0_85X	-	NZ_MJAT01000022.1_47-Desulfuribacillus_stibiiarsenatis_strain_MLFW-2_MLFW-2_Contig_0_85X-5	NZ_MJAT01000022.1_47-Desulfuribacillus_stibiiarsenatis_strain_MLFW-2_MLFW-2_Contig_0_85X-5	349	5	4
Desulfuribacillus stibiiarsenatis strain MLFW-2 MLFW-2_Contig_0_85X	-	NZ_MJAT01000022.1_48-Desulfuribacillus_stibiiarsenatis_strain_MLFW-2_MLFW-2_Contig_0_85X-5	NZ_MJAT01000022.1_48-Desulfuribacillus_stibiiarsenatis_strain_MLFW-2_MLFW-2_Contig_0_85X-5	341	5	4
Desulfuribacillus stibiiarsenatis strain MLFW-2 MLFW-2_Contig_0_85X	-	NZ_MJAT01000022.1_49-Desulfuribacillus_stibiiarsenatis_strain_MLFW-2_MLFW-2_Contig_0_85X-5	NZ_MJAT01000022.1_49-Desulfuribacillus_stibiiarsenatis_strain_MLFW-2_MLFW-2_Contig_0_85X-5	348	5	4
Desulfuribacillus stibiiarsenatis strain MLFW-2 MLFW-2_Contig_0_85X	-	NZ_MJAT01000022.1_50-Desulfuribacillus_stibiiarsenatis_strain_MLFW-2_MLFW-2_Contig_0_85X-5	NZ_MJAT01000022.1_50-Desulfuribacillus_stibiiarsenatis_strain_MLFW-2_MLFW-2_Contig_0_85X-5	346	5	4
Desulfuribacillus stibiiarsenatis strain MLFW-2 MLFW-2_Contig_0_85X	-	NZ_MJAT01000022.1_51-Desulfuribacillus_stibiiarsenatis_strain_MLFW-2_MLFW-2_Contig_0_85X-0	NZ_MJAT01000022.1_51-Desulfuribacillus_stibiiarsenatis_strain_MLFW-2_MLFW-2_Contig_0_85X-0	340	0	4
##############################################
Desulfurispirillum indicum S5	+	DFE_0462.hmm	NC_014836.1_2502-Desulfurispirillum_indicum_S5-15	877	15	2
Desulfurispirillum indicum S5	-	NC_014836.1_2503-Desulfurispirillum_indicum_S5-10	NC_014836.1_2503-Desulfurispirillum_indicum_S5-10	296	10	2
Desulfurispirillum indicum S5	-	NC_014836.1_2504-Desulfurispirillum_indicum_S5-0	NC_014836.1_2504-Desulfurispirillum_indicum_S5-0	411	0	2
##############################################
Desulfurispirillum indicum S5	-	NC_014836.1_2624-Desulfurispirillum_indicum_S5-0	NC_014836.1_2624-Desulfurispirillum_indicum_S5-0	425	0	2
Desulfurispirillum indicum S5	-	NC_014836.1_2625-Desulfurispirillum_indicum_S5-0	NC_014836.1_2625-Desulfurispirillum_indicum_S5-0	396	0	2
Desulfurispirillum indicum S5	-	NC_014836.1_2626-Desulfurispirillum_indicum_S5-0	NC_014836.1_2626-Desulfurispirillum_indicum_S5-0	79	0	2
Desulfurispirillum indicum S5	-	NC_014836.1_2627-Desulfurispirillum_indicum_S5-12	NC_014836.1_2627-Desulfurispirillum_indicum_S5-12	618	13	2
Desulfurispirillum indicum S5	-	NC_014836.1_2628-Desulfurispirillum_indicum_S5-10	NC_014836.1_2628-Desulfurispirillum_indicum_S5-10	416	10	2
Desulfurispirillum indicum S5	-	NC_014836.1_2629-Desulfurispirillum_indicum_S5-0	NC_014836.1_2629-Desulfurispirillum_indicum_S5-0	130	0	2
##############################################
Desulfurivibrio alkaliphilus AHT 2	+	DFE_0461.hmm	NC_014216.1_391-Desulfurivibrio_alkaliphilus_AHT_2-7	231	7	6
Desulfurivibrio alkaliphilus AHT 2	-	NC_014216.1_392-Desulfurivibrio_alkaliphilus_AHT_2-0	NC_014216.1_392-Desulfurivibrio_alkaliphilus_AHT_2-0	487	0	6
Desulfurivibrio alkaliphilus AHT 2	+	DFE_0464.hmm	NC_014216.1_393-Desulfurivibrio_alkaliphilus_AHT_2-7	370	7	6
Desulfurivibrio alkaliphilus AHT 2	+	DFE_0463.hmm	NC_014216.1_394-Desulfurivibrio_alkaliphilus_AHT_2-0	298	0	6
Desulfurivibrio alkaliphilus AHT 2	+	DFE_0462.hmm	NC_014216.1_395-Desulfurivibrio_alkaliphilus_AHT_2-16	401	17	6
Desulfurivibrio alkaliphilus AHT 2	+	MtoA.hmm	NC_014216.1_396-Desulfurivibrio_alkaliphilus_AHT_2-26	648	26	6
Desulfurivibrio alkaliphilus AHT 2	-	NC_014216.1_397-Desulfurivibrio_alkaliphilus_AHT_2-0	NC_014216.1_397-Desulfurivibrio_alkaliphilus_AHT_2-0	559	0	6
Desulfurivibrio alkaliphilus AHT 2	-	NC_014216.1_398-Desulfurivibrio_alkaliphilus_AHT_2-0	NC_014216.1_398-Desulfurivibrio_alkaliphilus_AHT_2-0	215	0	6
Desulfurivibrio alkaliphilus AHT 2	-	NC_014216.1_399-Desulfurivibrio_alkaliphilus_AHT_2-0	NC_014216.1_399-Desulfurivibrio_alkaliphilus_AHT_2-0	529	0	6
Desulfurivibrio alkaliphilus AHT 2	-	NC_014216.1_400-Desulfurivibrio_alkaliphilus_AHT_2-0	NC_014216.1_400-Desulfurivibrio_alkaliphilus_AHT_2-0	188	0	6
Desulfurivibrio alkaliphilus AHT 2	-	NC_014216.1_401-Desulfurivibrio_alkaliphilus_AHT_2-0	NC_014216.1_401-Desulfurivibrio_alkaliphilus_AHT_2-0	706	0	6
Desulfurivibrio alkaliphilus AHT 2	+	DFE_0464.hmm	NC_014216.1_402-Desulfurivibrio_alkaliphilus_AHT_2-6	431	6	6
Desulfurivibrio alkaliphilus AHT 2	+	DFE_0464.hmm	NC_014216.1_403-Desulfurivibrio_alkaliphilus_AHT_2-6	435	6	6
Desulfurivibrio alkaliphilus AHT 2	-	NC_014216.1_404-Desulfurivibrio_alkaliphilus_AHT_2-0	NC_014216.1_404-Desulfurivibrio_alkaliphilus_AHT_2-0	314	0	6
##############################################
Desulfurivibrio alkaliphilus AHT 2	-	NC_014216.1_409-Desulfurivibrio_alkaliphilus_AHT_2-10	NC_014216.1_409-Desulfurivibrio_alkaliphilus_AHT_2-10	786	10	2
Desulfurivibrio alkaliphilus AHT 2	-	NC_014216.1_410-Desulfurivibrio_alkaliphilus_AHT_2-10	NC_014216.1_410-Desulfurivibrio_alkaliphilus_AHT_2-10	805	10	2
##############################################
Desulfurivibrio alkaliphilus AHT 2	+	DFE_0465.hmm	NC_014216.1_751-Desulfurivibrio_alkaliphilus_AHT_2-8	479	9	5
Desulfurivibrio alkaliphilus AHT 2	+	DFE_0450.hmm	NC_014216.1_752-Desulfurivibrio_alkaliphilus_AHT_2-5	358	5	5
Desulfurivibrio alkaliphilus AHT 2	+	DFE_0463.hmm	NC_014216.1_753-Desulfurivibrio_alkaliphilus_AHT_2-0	321	0	5
Desulfurivibrio alkaliphilus AHT 2	+	DFE_0462.hmm	NC_014216.1_754-Desulfurivibrio_alkaliphilus_AHT_2-16	395	17	5
Desulfurivibrio alkaliphilus AHT 2	+	MtoA.hmm	NC_014216.1_755-Desulfurivibrio_alkaliphilus_AHT_2-26	658	26	5
Desulfurivibrio alkaliphilus AHT 2	-	NC_014216.1_756-Desulfurivibrio_alkaliphilus_AHT_2-0	NC_014216.1_756-Desulfurivibrio_alkaliphilus_AHT_2-0	544	0	5
Desulfurivibrio alkaliphilus AHT 2	-	NC_014216.1_757-Desulfurivibrio_alkaliphilus_AHT_2-0	NC_014216.1_757-Desulfurivibrio_alkaliphilus_AHT_2-0	210	0	5
Desulfurivibrio alkaliphilus AHT 2	-	NC_014216.1_758-Desulfurivibrio_alkaliphilus_AHT_2-0	NC_014216.1_758-Desulfurivibrio_alkaliphilus_AHT_2-0	499	0	5
Desulfurivibrio alkaliphilus AHT 2	-	NC_014216.1_759-Desulfurivibrio_alkaliphilus_AHT_2-0	NC_014216.1_759-Desulfurivibrio_alkaliphilus_AHT_2-0	202	0	5
Desulfurivibrio alkaliphilus AHT 2	-	NC_014216.1_760-Desulfurivibrio_alkaliphilus_AHT_2-0	NC_014216.1_760-Desulfurivibrio_alkaliphilus_AHT_2-0	703	0	5
Desulfurivibrio alkaliphilus AHT 2	+	DFE_0450.hmm	NC_014216.1_761-Desulfurivibrio_alkaliphilus_AHT_2-5	346	5	5
##############################################
Desulfurivibrio alkaliphilus AHT 2	-	NC_014216.1_2124-Desulfurivibrio_alkaliphilus_AHT_2-0	NC_014216.1_2124-Desulfurivibrio_alkaliphilus_AHT_2-0	369	0	6
Desulfurivibrio alkaliphilus AHT 2	-	NC_014216.1_2125-Desulfurivibrio_alkaliphilus_AHT_2-9	NC_014216.1_2125-Desulfurivibrio_alkaliphilus_AHT_2-9	712	9	6
Desulfurivibrio alkaliphilus AHT 2	-	NC_014216.1_2126-Desulfurivibrio_alkaliphilus_AHT_2-0	NC_014216.1_2126-Desulfurivibrio_alkaliphilus_AHT_2-0	440	0	6
Desulfurivibrio alkaliphilus AHT 2	-	NC_014216.1_2127-Desulfurivibrio_alkaliphilus_AHT_2-7	NC_014216.1_2127-Desulfurivibrio_alkaliphilus_AHT_2-7	196	7	6
Desulfurivibrio alkaliphilus AHT 2	-	NC_014216.1_2128-Desulfurivibrio_alkaliphilus_AHT_2-8	NC_014216.1_2128-Desulfurivibrio_alkaliphilus_AHT_2-8	369	8	6
Desulfurivibrio alkaliphilus AHT 2	-	NC_014216.1_2129-Desulfurivibrio_alkaliphilus_AHT_2-7	NC_014216.1_2129-Desulfurivibrio_alkaliphilus_AHT_2-7	364	8	6
Desulfurivibrio alkaliphilus AHT 2	-	NC_014216.1_2131-Desulfurivibrio_alkaliphilus_AHT_2-0	NC_014216.1_2131-Desulfurivibrio_alkaliphilus_AHT_2-0	326	0	6
Desulfurivibrio alkaliphilus AHT 2	+	DFE_0462.hmm	NC_014216.1_2132-Desulfurivibrio_alkaliphilus_AHT_2-20	839	20	6
Desulfurivibrio alkaliphilus AHT 2	+	DFE_0465.hmm	NC_014216.1_2133-Desulfurivibrio_alkaliphilus_AHT_2-8	369	8	6
##############################################
Desulfurivibrio alkaliphilus AHT 2	-	NC_014216.1_2284-Desulfurivibrio_alkaliphilus_AHT_2-10	NC_014216.1_2284-Desulfurivibrio_alkaliphilus_AHT_2-10	307	10	3
Desulfurivibrio alkaliphilus AHT 2	-	NC_014216.1_2285-Desulfurivibrio_alkaliphilus_AHT_2-8	NC_014216.1_2285-Desulfurivibrio_alkaliphilus_AHT_2-8	372	8	3
Desulfurivibrio alkaliphilus AHT 2	+	MtrC_TIGR03507.hmm	NC_014216.1_2286-Desulfurivibrio_alkaliphilus_AHT_2-11	806	11	3
Desulfurivibrio alkaliphilus AHT 2	-	NC_014216.1_2287-Desulfurivibrio_alkaliphilus_AHT_2-0	NC_014216.1_2287-Desulfurivibrio_alkaliphilus_AHT_2-0	85	0	3
Desulfurivibrio alkaliphilus AHT 2	-	NC_014216.1_2288-Desulfurivibrio_alkaliphilus_AHT_2-0	NC_014216.1_2288-Desulfurivibrio_alkaliphilus_AHT_2-0	625	0	3
##############################################
Desulfurobacterium sp. TC5-1	-	NZ_ATXC01000001.1_1061-Desulfurobacterium_sp._TC5-1-0	NZ_ATXC01000001.1_1061-Desulfurobacterium_sp._TC5-1-0	403	0	3
Desulfurobacterium sp. TC5-1	+	DFE_0465.hmm	NZ_ATXC01000001.1_1062-Desulfurobacterium_sp._TC5-1-8	464	8	3
Desulfurobacterium sp. TC5-1	+	DFE_0450.hmm	NZ_ATXC01000001.1_1063-Desulfurobacterium_sp._TC5-1-5	396	5	3
Desulfurobacterium sp. TC5-1	-	NZ_ATXC01000001.1_1064-Desulfurobacterium_sp._TC5-1-0	NZ_ATXC01000001.1_1064-Desulfurobacterium_sp._TC5-1-0	294	0	3
Desulfurobacterium sp. TC5-1	+	DFE_0462.hmm	NZ_ATXC01000001.1_1065-Desulfurobacterium_sp._TC5-1-6	198	6	3
##############################################
Desulfurobacterium sp. TC5-1	+	DFE_0462.hmm	NZ_ATXC01000002.1_65-Desulfurobacterium_sp._TC5-1-24	842	24	2
Desulfurobacterium sp. TC5-1	+	DFE_0451.hmm	NZ_ATXC01000002.1_66-Desulfurobacterium_sp._TC5-1-0	268	0	2
Desulfurobacterium sp. TC5-1	-	NZ_ATXC01000002.1_67-Desulfurobacterium_sp._TC5-1-3	NZ_ATXC01000002.1_67-Desulfurobacterium_sp._TC5-1-3	246	3	2
##############################################
Desulfurobacterium thermolithotrophum DSM 11699	-	NC_015185.1_350-Desulfurobacterium_thermolithotrophum_DSM_11699-0	NC_015185.1_350-Desulfurobacterium_thermolithotrophum_DSM_11699-0	418	0	3
Desulfurobacterium thermolithotrophum DSM 11699	-	NC_015185.1_351-Desulfurobacterium_thermolithotrophum_DSM_11699-7	NC_015185.1_351-Desulfurobacterium_thermolithotrophum_DSM_11699-7	201	7	3
Desulfurobacterium thermolithotrophum DSM 11699	-	NC_015185.1_352-Desulfurobacterium_thermolithotrophum_DSM_11699-7	NC_015185.1_352-Desulfurobacterium_thermolithotrophum_DSM_11699-7	289	9	3
Desulfurobacterium thermolithotrophum DSM 11699	-	NC_015185.1_353-Desulfurobacterium_thermolithotrophum_DSM_11699-7	NC_015185.1_353-Desulfurobacterium_thermolithotrophum_DSM_11699-7	364	7	3
##############################################
Desulfurobacterium thermolithotrophum DSM 11699	-	NC_015185.1_355-Desulfurobacterium_thermolithotrophum_DSM_11699-3	NC_015185.1_355-Desulfurobacterium_thermolithotrophum_DSM_11699-3	239	3	2
Desulfurobacterium thermolithotrophum DSM 11699	-	NC_015185.1_356-Desulfurobacterium_thermolithotrophum_DSM_11699-0	NC_015185.1_356-Desulfurobacterium_thermolithotrophum_DSM_11699-0	266	0	2
Desulfurobacterium thermolithotrophum DSM 11699	+	DFE_0462.hmm	NC_015185.1_357-Desulfurobacterium_thermolithotrophum_DSM_11699-28	1025	29	2
##############################################
Desulfuromonas acetoxidans DSM 684	+	DFE_0448.hmm	NZ_AAEW02000005.1_113-Desulfuromonas_acetoxidans_DSM_684-12	260	13	6
Desulfuromonas acetoxidans DSM 684	+	DFE_0449.hmm	NZ_AAEW02000005.1_114-Desulfuromonas_acetoxidans_DSM_684-12	293	13	6
Desulfuromonas acetoxidans DSM 684	-	NZ_AAEW02000005.1_115-Desulfuromonas_acetoxidans_DSM_684-0	NZ_AAEW02000005.1_115-Desulfuromonas_acetoxidans_DSM_684-0	679	0	6
Desulfuromonas acetoxidans DSM 684	-	NZ_AAEW02000005.1_116-Desulfuromonas_acetoxidans_DSM_684-0	NZ_AAEW02000005.1_116-Desulfuromonas_acetoxidans_DSM_684-0	189	0	6
Desulfuromonas acetoxidans DSM 684	-	NZ_AAEW02000005.1_117-Desulfuromonas_acetoxidans_DSM_684-0	NZ_AAEW02000005.1_117-Desulfuromonas_acetoxidans_DSM_684-0	500	0	6
Desulfuromonas acetoxidans DSM 684	-	NZ_AAEW02000005.1_118-Desulfuromonas_acetoxidans_DSM_684-0	NZ_AAEW02000005.1_118-Desulfuromonas_acetoxidans_DSM_684-0	219	0	6
Desulfuromonas acetoxidans DSM 684	-	NZ_AAEW02000005.1_119-Desulfuromonas_acetoxidans_DSM_684-0	NZ_AAEW02000005.1_119-Desulfuromonas_acetoxidans_DSM_684-0	539	0	6
Desulfuromonas acetoxidans DSM 684	+	MtoA.hmm	NZ_AAEW02000005.1_120-Desulfuromonas_acetoxidans_DSM_684-26	644	26	6
Desulfuromonas acetoxidans DSM 684	+	DFE_0462.hmm	NZ_AAEW02000005.1_121-Desulfuromonas_acetoxidans_DSM_684-16	393	17	6
Desulfuromonas acetoxidans DSM 684	+	DFE_0463.hmm	NZ_AAEW02000005.1_122-Desulfuromonas_acetoxidans_DSM_684-0	313	0	6
Desulfuromonas acetoxidans DSM 684	+	DFE_0450.hmm	NZ_AAEW02000005.1_123-Desulfuromonas_acetoxidans_DSM_684-5	370	5	6
Desulfuromonas acetoxidans DSM 684	-	NZ_AAEW02000005.1_124-Desulfuromonas_acetoxidans_DSM_684-0	NZ_AAEW02000005.1_124-Desulfuromonas_acetoxidans_DSM_684-0	462	0	6
Desulfuromonas acetoxidans DSM 684	+	DFE_0462.hmm	NZ_AAEW02000005.1_125-Desulfuromonas_acetoxidans_DSM_684-5	406	5	6
##############################################
Desulfuromonas acetoxidans DSM 684	+	DFE_0448.hmm	NZ_AAEW02000022.1_26-Desulfuromonas_acetoxidans_DSM_684-12	260	13	3
Desulfuromonas acetoxidans DSM 684	+	DFE_0448.hmm	NZ_AAEW02000022.1_27-Desulfuromonas_acetoxidans_DSM_684-20	430	22	3
Desulfuromonas acetoxidans DSM 684	+	DFE_0449.hmm	NZ_AAEW02000022.1_28-Desulfuromonas_acetoxidans_DSM_684-12	274	12	3
##############################################
Desulfuromonas acetoxidans DSM 684	-	NZ_AAEW02000022.1_30-Desulfuromonas_acetoxidans_DSM_684-0	NZ_AAEW02000022.1_30-Desulfuromonas_acetoxidans_DSM_684-0	404	0	2
Desulfuromonas acetoxidans DSM 684	-	NZ_AAEW02000022.1_31-Desulfuromonas_acetoxidans_DSM_684-10	NZ_AAEW02000022.1_31-Desulfuromonas_acetoxidans_DSM_684-10	275	10	2
Desulfuromonas acetoxidans DSM 684	-	NZ_AAEW02000022.1_32-Desulfuromonas_acetoxidans_DSM_684-13	NZ_AAEW02000022.1_32-Desulfuromonas_acetoxidans_DSM_684-13	762	13	2
##############################################
Desulfuromonas acetoxidans DSM 684	-	NZ_AAEW02000035.1_11-Desulfuromonas_acetoxidans_DSM_684-10	NZ_AAEW02000035.1_11-Desulfuromonas_acetoxidans_DSM_684-10	414	10	2
Desulfuromonas acetoxidans DSM 684	-	NZ_AAEW02000035.1_12-Desulfuromonas_acetoxidans_DSM_684-12	NZ_AAEW02000035.1_12-Desulfuromonas_acetoxidans_DSM_684-12	610	12	2
Desulfuromonas acetoxidans DSM 684	-	NZ_AAEW02000035.1_13-Desulfuromonas_acetoxidans_DSM_684-0	NZ_AAEW02000035.1_13-Desulfuromonas_acetoxidans_DSM_684-0	389	0	2
##############################################
Desulfuromonas acetoxidans strain DSM 1675 assembly_contig_1	+	DFE_0448.hmm	NZ_JABWTF010000002.1_81-Desulfuromonas_acetoxidans_strain_DSM_1675_assembly_contig_1-12	260	13	6
Desulfuromonas acetoxidans strain DSM 1675 assembly_contig_1	+	DFE_0449.hmm	NZ_JABWTF010000002.1_82-Desulfuromonas_acetoxidans_strain_DSM_1675_assembly_contig_1-12	293	13	6
Desulfuromonas acetoxidans strain DSM 1675 assembly_contig_1	-	NZ_JABWTF010000002.1_83-Desulfuromonas_acetoxidans_strain_DSM_1675_assembly_contig_1-0	NZ_JABWTF010000002.1_83-Desulfuromonas_acetoxidans_strain_DSM_1675_assembly_contig_1-0	679	0	6
Desulfuromonas acetoxidans strain DSM 1675 assembly_contig_1	-	NZ_JABWTF010000002.1_84-Desulfuromonas_acetoxidans_strain_DSM_1675_assembly_contig_1-0	NZ_JABWTF010000002.1_84-Desulfuromonas_acetoxidans_strain_DSM_1675_assembly_contig_1-0	189	0	6
Desulfuromonas acetoxidans strain DSM 1675 assembly_contig_1	-	NZ_JABWTF010000002.1_85-Desulfuromonas_acetoxidans_strain_DSM_1675_assembly_contig_1-0	NZ_JABWTF010000002.1_85-Desulfuromonas_acetoxidans_strain_DSM_1675_assembly_contig_1-0	500	0	6
Desulfuromonas acetoxidans strain DSM 1675 assembly_contig_1	-	NZ_JABWTF010000002.1_86-Desulfuromonas_acetoxidans_strain_DSM_1675_assembly_contig_1-0	NZ_JABWTF010000002.1_86-Desulfuromonas_acetoxidans_strain_DSM_1675_assembly_contig_1-0	219	0	6
Desulfuromonas acetoxidans strain DSM 1675 assembly_contig_1	-	NZ_JABWTF010000002.1_87-Desulfuromonas_acetoxidans_strain_DSM_1675_assembly_contig_1-0	NZ_JABWTF010000002.1_87-Desulfuromonas_acetoxidans_strain_DSM_1675_assembly_contig_1-0	539	0	6
Desulfuromonas acetoxidans strain DSM 1675 assembly_contig_1	+	MtoA.hmm	NZ_JABWTF010000002.1_88-Desulfuromonas_acetoxidans_strain_DSM_1675_assembly_contig_1-26	644	26	6
Desulfuromonas acetoxidans strain DSM 1675 assembly_contig_1	+	DFE_0462.hmm	NZ_JABWTF010000002.1_89-Desulfuromonas_acetoxidans_strain_DSM_1675_assembly_contig_1-16	393	17	6
Desulfuromonas acetoxidans strain DSM 1675 assembly_contig_1	+	DFE_0463.hmm	NZ_JABWTF010000002.1_90-Desulfuromonas_acetoxidans_strain_DSM_1675_assembly_contig_1-0	313	0	6
Desulfuromonas acetoxidans strain DSM 1675 assembly_contig_1	+	DFE_0450.hmm	NZ_JABWTF010000002.1_91-Desulfuromonas_acetoxidans_strain_DSM_1675_assembly_contig_1-5	370	5	6
Desulfuromonas acetoxidans strain DSM 1675 assembly_contig_1	-	NZ_JABWTF010000002.1_92-Desulfuromonas_acetoxidans_strain_DSM_1675_assembly_contig_1-0	NZ_JABWTF010000002.1_92-Desulfuromonas_acetoxidans_strain_DSM_1675_assembly_contig_1-0	462	0	6
Desulfuromonas acetoxidans strain DSM 1675 assembly_contig_1	+	DFE_0462.hmm	NZ_JABWTF010000002.1_93-Desulfuromonas_acetoxidans_strain_DSM_1675_assembly_contig_1-5	406	5	6
##############################################
Desulfuromonas acetoxidans strain DSM 1675 assembly_contig_1	-	NZ_JABWTF010000004.1_175-Desulfuromonas_acetoxidans_strain_DSM_1675_assembly_contig_1-13	NZ_JABWTF010000004.1_175-Desulfuromonas_acetoxidans_strain_DSM_1675_assembly_contig_1-13	762	13	2
Desulfuromonas acetoxidans strain DSM 1675 assembly_contig_1	-	NZ_JABWTF010000004.1_176-Desulfuromonas_acetoxidans_strain_DSM_1675_assembly_contig_1-10	NZ_JABWTF010000004.1_176-Desulfuromonas_acetoxidans_strain_DSM_1675_assembly_contig_1-10	275	10	2
Desulfuromonas acetoxidans strain DSM 1675 assembly_contig_1	-	NZ_JABWTF010000004.1_177-Desulfuromonas_acetoxidans_strain_DSM_1675_assembly_contig_1-0	NZ_JABWTF010000004.1_177-Desulfuromonas_acetoxidans_strain_DSM_1675_assembly_contig_1-0	404	0	2
##############################################
Desulfuromonas acetoxidans strain DSM 1675 assembly_contig_1	+	DFE_0449.hmm	NZ_JABWTF010000004.1_179-Desulfuromonas_acetoxidans_strain_DSM_1675_assembly_contig_1-12	274	12	3
Desulfuromonas acetoxidans strain DSM 1675 assembly_contig_1	+	DFE_0448.hmm	NZ_JABWTF010000004.1_180-Desulfuromonas_acetoxidans_strain_DSM_1675_assembly_contig_1-20	430	22	3
Desulfuromonas acetoxidans strain DSM 1675 assembly_contig_1	+	DFE_0448.hmm	NZ_JABWTF010000004.1_181-Desulfuromonas_acetoxidans_strain_DSM_1675_assembly_contig_1-12	260	13	3
##############################################
Desulfuromonas acetoxidans strain DSM 1675 assembly_contig_1	-	NZ_JABWTF010000008.1_62-Desulfuromonas_acetoxidans_strain_DSM_1675_assembly_contig_1-10	NZ_JABWTF010000008.1_62-Desulfuromonas_acetoxidans_strain_DSM_1675_assembly_contig_1-10	414	10	2
Desulfuromonas acetoxidans strain DSM 1675 assembly_contig_1	-	NZ_JABWTF010000008.1_63-Desulfuromonas_acetoxidans_strain_DSM_1675_assembly_contig_1-12	NZ_JABWTF010000008.1_63-Desulfuromonas_acetoxidans_strain_DSM_1675_assembly_contig_1-12	610	12	2
Desulfuromonas acetoxidans strain DSM 1675 assembly_contig_1	-	NZ_JABWTF010000008.1_64-Desulfuromonas_acetoxidans_strain_DSM_1675_assembly_contig_1-0	NZ_JABWTF010000008.1_64-Desulfuromonas_acetoxidans_strain_DSM_1675_assembly_contig_1-0	389	0	2
Desulfuromonas acetoxidans strain DSM 1675 assembly_contig_1	-	NZ_JABWTF010000008.1_65-Desulfuromonas_acetoxidans_strain_DSM_1675_assembly_contig_1-0	NZ_JABWTF010000008.1_65-Desulfuromonas_acetoxidans_strain_DSM_1675_assembly_contig_1-0	426	0	2
##############################################
Desulfuromonas acetoxidans strain DSM 1676 assembly_contig_1	+	DFE_0448.hmm	NZ_JABWTG010000001.1_61-Desulfuromonas_acetoxidans_strain_DSM_1676_assembly_contig_1-12	260	13	3
Desulfuromonas acetoxidans strain DSM 1676 assembly_contig_1	+	DFE_0448.hmm	NZ_JABWTG010000001.1_62-Desulfuromonas_acetoxidans_strain_DSM_1676_assembly_contig_1-20	430	22	3
Desulfuromonas acetoxidans strain DSM 1676 assembly_contig_1	+	DFE_0449.hmm	NZ_JABWTG010000001.1_63-Desulfuromonas_acetoxidans_strain_DSM_1676_assembly_contig_1-12	274	12	3
##############################################
Desulfuromonas acetoxidans strain DSM 1676 assembly_contig_1	-	NZ_JABWTG010000001.1_65-Desulfuromonas_acetoxidans_strain_DSM_1676_assembly_contig_1-0	NZ_JABWTG010000001.1_65-Desulfuromonas_acetoxidans_strain_DSM_1676_assembly_contig_1-0	404	0	2
Desulfuromonas acetoxidans strain DSM 1676 assembly_contig_1	-	NZ_JABWTG010000001.1_66-Desulfuromonas_acetoxidans_strain_DSM_1676_assembly_contig_1-10	NZ_JABWTG010000001.1_66-Desulfuromonas_acetoxidans_strain_DSM_1676_assembly_contig_1-10	275	10	2
Desulfuromonas acetoxidans strain DSM 1676 assembly_contig_1	-	NZ_JABWTG010000001.1_67-Desulfuromonas_acetoxidans_strain_DSM_1676_assembly_contig_1-13	NZ_JABWTG010000001.1_67-Desulfuromonas_acetoxidans_strain_DSM_1676_assembly_contig_1-13	762	13	2
##############################################
Desulfuromonas acetoxidans strain DSM 1676 assembly_contig_1	+	DFE_0463.hmm	NZ_JABWTG010000003.1_333-Desulfuromonas_acetoxidans_strain_DSM_1676_assembly_contig_1-0	313	0	4
Desulfuromonas acetoxidans strain DSM 1676 assembly_contig_1	+	DFE_0462.hmm	NZ_JABWTG010000003.1_334-Desulfuromonas_acetoxidans_strain_DSM_1676_assembly_contig_1-16	393	17	4
Desulfuromonas acetoxidans strain DSM 1676 assembly_contig_1	+	MtoA.hmm	NZ_JABWTG010000003.1_335-Desulfuromonas_acetoxidans_strain_DSM_1676_assembly_contig_1-26	644	26	4
Desulfuromonas acetoxidans strain DSM 1676 assembly_contig_1	-	NZ_JABWTG010000003.1_336-Desulfuromonas_acetoxidans_strain_DSM_1676_assembly_contig_1-0	NZ_JABWTG010000003.1_336-Desulfuromonas_acetoxidans_strain_DSM_1676_assembly_contig_1-0	539	0	4
Desulfuromonas acetoxidans strain DSM 1676 assembly_contig_1	-	NZ_JABWTG010000003.1_337-Desulfuromonas_acetoxidans_strain_DSM_1676_assembly_contig_1-0	NZ_JABWTG010000003.1_337-Desulfuromonas_acetoxidans_strain_DSM_1676_assembly_contig_1-0	219	0	4
Desulfuromonas acetoxidans strain DSM 1676 assembly_contig_1	-	NZ_JABWTG010000003.1_338-Desulfuromonas_acetoxidans_strain_DSM_1676_assembly_contig_1-0	NZ_JABWTG010000003.1_338-Desulfuromonas_acetoxidans_strain_DSM_1676_assembly_contig_1-0	500	0	4
Desulfuromonas acetoxidans strain DSM 1676 assembly_contig_1	-	NZ_JABWTG010000003.1_339-Desulfuromonas_acetoxidans_strain_DSM_1676_assembly_contig_1-0	NZ_JABWTG010000003.1_339-Desulfuromonas_acetoxidans_strain_DSM_1676_assembly_contig_1-0	189	0	4
Desulfuromonas acetoxidans strain DSM 1676 assembly_contig_1	-	NZ_JABWTG010000003.1_340-Desulfuromonas_acetoxidans_strain_DSM_1676_assembly_contig_1-0	NZ_JABWTG010000003.1_340-Desulfuromonas_acetoxidans_strain_DSM_1676_assembly_contig_1-0	679	0	4
Desulfuromonas acetoxidans strain DSM 1676 assembly_contig_1	+	DFE_0449.hmm	NZ_JABWTG010000003.1_341-Desulfuromonas_acetoxidans_strain_DSM_1676_assembly_contig_1-12	293	13	4
Desulfuromonas acetoxidans strain DSM 1676 assembly_contig_1	+	DFE_0448.hmm	NZ_JABWTG010000003.1_342-Desulfuromonas_acetoxidans_strain_DSM_1676_assembly_contig_1-12	260	13	4
##############################################
Desulfuromonas acetoxidans strain DSM 1676 assembly_contig_1	-	NZ_JABWTG010000008.1_62-Desulfuromonas_acetoxidans_strain_DSM_1676_assembly_contig_1-10	NZ_JABWTG010000008.1_62-Desulfuromonas_acetoxidans_strain_DSM_1676_assembly_contig_1-10	414	10	2
Desulfuromonas acetoxidans strain DSM 1676 assembly_contig_1	-	NZ_JABWTG010000008.1_63-Desulfuromonas_acetoxidans_strain_DSM_1676_assembly_contig_1-12	NZ_JABWTG010000008.1_63-Desulfuromonas_acetoxidans_strain_DSM_1676_assembly_contig_1-12	610	12	2
Desulfuromonas acetoxidans strain DSM 1676 assembly_contig_1	-	NZ_JABWTG010000008.1_64-Desulfuromonas_acetoxidans_strain_DSM_1676_assembly_contig_1-0	NZ_JABWTG010000008.1_64-Desulfuromonas_acetoxidans_strain_DSM_1676_assembly_contig_1-0	389	0	2
Desulfuromonas acetoxidans strain DSM 1676 assembly_contig_1	-	NZ_JABWTG010000008.1_65-Desulfuromonas_acetoxidans_strain_DSM_1676_assembly_contig_1-0	NZ_JABWTG010000008.1_65-Desulfuromonas_acetoxidans_strain_DSM_1676_assembly_contig_1-0	426	0	2
##############################################
Desulfuromonas acetoxidans strain N3	+	DFE_0448.hmm	NZ_JADGIJ010000004.1_26-Desulfuromonas_acetoxidans_strain_N3-12	260	13	6
Desulfuromonas acetoxidans strain N3	+	DFE_0449.hmm	NZ_JADGIJ010000004.1_27-Desulfuromonas_acetoxidans_strain_N3-12	293	13	6
Desulfuromonas acetoxidans strain N3	-	NZ_JADGIJ010000004.1_28-Desulfuromonas_acetoxidans_strain_N3-0	NZ_JADGIJ010000004.1_28-Desulfuromonas_acetoxidans_strain_N3-0	679	0	6
Desulfuromonas acetoxidans strain N3	-	NZ_JADGIJ010000004.1_29-Desulfuromonas_acetoxidans_strain_N3-0	NZ_JADGIJ010000004.1_29-Desulfuromonas_acetoxidans_strain_N3-0	189	0	6
Desulfuromonas acetoxidans strain N3	-	NZ_JADGIJ010000004.1_30-Desulfuromonas_acetoxidans_strain_N3-0	NZ_JADGIJ010000004.1_30-Desulfuromonas_acetoxidans_strain_N3-0	500	0	6
Desulfuromonas acetoxidans strain N3	-	NZ_JADGIJ010000004.1_31-Desulfuromonas_acetoxidans_strain_N3-0	NZ_JADGIJ010000004.1_31-Desulfuromonas_acetoxidans_strain_N3-0	219	0	6
Desulfuromonas acetoxidans strain N3	-	NZ_JADGIJ010000004.1_32-Desulfuromonas_acetoxidans_strain_N3-0	NZ_JADGIJ010000004.1_32-Desulfuromonas_acetoxidans_strain_N3-0	539	0	6
Desulfuromonas acetoxidans strain N3	+	MtoA.hmm	NZ_JADGIJ010000004.1_33-Desulfuromonas_acetoxidans_strain_N3-26	644	26	6
Desulfuromonas acetoxidans strain N3	+	DFE_0462.hmm	NZ_JADGIJ010000004.1_34-Desulfuromonas_acetoxidans_strain_N3-16	393	17	6
Desulfuromonas acetoxidans strain N3	+	DFE_0463.hmm	NZ_JADGIJ010000004.1_35-Desulfuromonas_acetoxidans_strain_N3-0	313	0	6
Desulfuromonas acetoxidans strain N3	+	DFE_0450.hmm	NZ_JADGIJ010000004.1_36-Desulfuromonas_acetoxidans_strain_N3-5	370	5	6
Desulfuromonas acetoxidans strain N3	-	NZ_JADGIJ010000004.1_37-Desulfuromonas_acetoxidans_strain_N3-0	NZ_JADGIJ010000004.1_37-Desulfuromonas_acetoxidans_strain_N3-0	462	0	6
Desulfuromonas acetoxidans strain N3	+	DFE_0462.hmm	NZ_JADGIJ010000004.1_38-Desulfuromonas_acetoxidans_strain_N3-5	406	5	6
##############################################
Desulfuromonas acetoxidans strain N3	+	DFE_0448.hmm	NZ_JADGIJ010000022.1_39-Desulfuromonas_acetoxidans_strain_N3-12	260	13	3
Desulfuromonas acetoxidans strain N3	+	DFE_0448.hmm	NZ_JADGIJ010000022.1_40-Desulfuromonas_acetoxidans_strain_N3-20	430	22	3
Desulfuromonas acetoxidans strain N3	+	DFE_0449.hmm	NZ_JADGIJ010000022.1_41-Desulfuromonas_acetoxidans_strain_N3-12	274	12	3
##############################################
Desulfuromonas acetoxidans strain N3	-	NZ_JADGIJ010000022.1_43-Desulfuromonas_acetoxidans_strain_N3-0	NZ_JADGIJ010000022.1_43-Desulfuromonas_acetoxidans_strain_N3-0	404	0	2
Desulfuromonas acetoxidans strain N3	-	NZ_JADGIJ010000022.1_44-Desulfuromonas_acetoxidans_strain_N3-10	NZ_JADGIJ010000022.1_44-Desulfuromonas_acetoxidans_strain_N3-10	275	10	2
Desulfuromonas acetoxidans strain N3	-	NZ_JADGIJ010000022.1_45-Desulfuromonas_acetoxidans_strain_N3-13	NZ_JADGIJ010000022.1_45-Desulfuromonas_acetoxidans_strain_N3-13	762	13	2
##############################################
Desulfuromonas acetoxidans strain N3	-	NZ_JADGIJ010000036.1_5-Desulfuromonas_acetoxidans_strain_N3-10	NZ_JADGIJ010000036.1_5-Desulfuromonas_acetoxidans_strain_N3-10	414	10	2
Desulfuromonas acetoxidans strain N3	-	NZ_JADGIJ010000036.1_6-Desulfuromonas_acetoxidans_strain_N3-12	NZ_JADGIJ010000036.1_6-Desulfuromonas_acetoxidans_strain_N3-12	610	12	2
Desulfuromonas acetoxidans strain N3	-	NZ_JADGIJ010000036.1_7-Desulfuromonas_acetoxidans_strain_N3-0	NZ_JADGIJ010000036.1_7-Desulfuromonas_acetoxidans_strain_N3-0	389	0	2
Desulfuromonas acetoxidans strain N3	-	NZ_JADGIJ010000036.1_8-Desulfuromonas_acetoxidans_strain_N3-0	NZ_JADGIJ010000036.1_8-Desulfuromonas_acetoxidans_strain_N3-0	426	0	2
##############################################
Desulfuromonas soudanensis strain WTL	-	NZ_CP010802.1_653-Desulfuromonas_soudanensis_strain_WTL-0	NZ_CP010802.1_653-Desulfuromonas_soudanensis_strain_WTL-0	954	0	2
Desulfuromonas soudanensis strain WTL	-	NZ_CP010802.1_654-Desulfuromonas_soudanensis_strain_WTL-4	NZ_CP010802.1_654-Desulfuromonas_soudanensis_strain_WTL-4	258	4	2
Desulfuromonas soudanensis strain WTL	-	NZ_CP010802.1_655-Desulfuromonas_soudanensis_strain_WTL-69	NZ_CP010802.1_655-Desulfuromonas_soudanensis_strain_WTL-69	2792	76	2
##############################################
Desulfuromonas soudanensis strain WTL	-	NZ_CP010802.1_657-Desulfuromonas_soudanensis_strain_WTL-15	NZ_CP010802.1_657-Desulfuromonas_soudanensis_strain_WTL-15	1667	18	1
Desulfuromonas soudanensis strain WTL	-	NZ_CP010802.1_658-Desulfuromonas_soudanensis_strain_WTL-0	NZ_CP010802.1_658-Desulfuromonas_soudanensis_strain_WTL-0	445	0	1
Desulfuromonas soudanensis strain WTL	-	NZ_CP010802.1_659-Desulfuromonas_soudanensis_strain_WTL-0	NZ_CP010802.1_659-Desulfuromonas_soudanensis_strain_WTL-0	641	0	1
##############################################
Desulfuromonas soudanensis strain WTL	-	NZ_CP010802.1_675-Desulfuromonas_soudanensis_strain_WTL-15	NZ_CP010802.1_675-Desulfuromonas_soudanensis_strain_WTL-15	1944	17	1
##############################################
Desulfuromonas soudanensis strain WTL	-	NZ_CP010802.1_694-Desulfuromonas_soudanensis_strain_WTL-0	NZ_CP010802.1_694-Desulfuromonas_soudanensis_strain_WTL-0	430	0	3
Desulfuromonas soudanensis strain WTL	-	NZ_CP010802.1_695-Desulfuromonas_soudanensis_strain_WTL-5	NZ_CP010802.1_695-Desulfuromonas_soudanensis_strain_WTL-5	156	6	3
Desulfuromonas soudanensis strain WTL	-	NZ_CP010802.1_696-Desulfuromonas_soudanensis_strain_WTL-13	NZ_CP010802.1_696-Desulfuromonas_soudanensis_strain_WTL-13	572	17	3
Desulfuromonas soudanensis strain WTL	-	NZ_CP010802.1_697-Desulfuromonas_soudanensis_strain_WTL-10	NZ_CP010802.1_697-Desulfuromonas_soudanensis_strain_WTL-10	761	10	3
##############################################
Desulfuromonas soudanensis strain WTL	-	NZ_CP010802.1_2859-Desulfuromonas_soudanensis_strain_WTL-7	NZ_CP010802.1_2859-Desulfuromonas_soudanensis_strain_WTL-7	255	7	3
Desulfuromonas soudanensis strain WTL	-	NZ_CP010802.1_2860-Desulfuromonas_soudanensis_strain_WTL-21	NZ_CP010802.1_2860-Desulfuromonas_soudanensis_strain_WTL-21	1145	24	3
Desulfuromonas soudanensis strain WTL	-	NZ_CP010802.1_2861-Desulfuromonas_soudanensis_strain_WTL-5	NZ_CP010802.1_2861-Desulfuromonas_soudanensis_strain_WTL-5	156	6	3
Desulfuromonas soudanensis strain WTL	-	NZ_CP010802.1_2862-Desulfuromonas_soudanensis_strain_WTL-0	NZ_CP010802.1_2862-Desulfuromonas_soudanensis_strain_WTL-0	435	0	3
Desulfuromonas soudanensis strain WTL	-	NZ_CP010802.1_2863-Desulfuromonas_soudanensis_strain_WTL-0	NZ_CP010802.1_2863-Desulfuromonas_soudanensis_strain_WTL-0	482	0	3
##############################################
Desulfuromonas soudanensis strain WTL	+	MtoA.hmm	NZ_CP010802.1_2905-Desulfuromonas_soudanensis_strain_WTL-24	654	25	1
##############################################
Desulfuromonas soudanensis strain WTL	-	NZ_CP010802.1_2916-Desulfuromonas_soudanensis_strain_WTL-17	NZ_CP010802.1_2916-Desulfuromonas_soudanensis_strain_WTL-17	829	17	1
##############################################
Desulfuromonas sp. T3	+	DFE_0449.hmm	NZ_AP024355.1_346-Desulfuromonas_sp._T3-34	964	42	1
##############################################
Desulfuromonas sp. T3	+	DFE_0448.hmm	NZ_AP024355.1_539-Desulfuromonas_sp._T3-53	1069	60	2
Desulfuromonas sp. T3	+	DFE_0449.hmm	NZ_AP024355.1_540-Desulfuromonas_sp._T3-12	288	13	2
Desulfuromonas sp. T3	-	NZ_AP024355.1_541-Desulfuromonas_sp._T3-0	NZ_AP024355.1_541-Desulfuromonas_sp._T3-0	358	0	2
Desulfuromonas sp. T3	-	NZ_AP024355.1_542-Desulfuromonas_sp._T3-0	NZ_AP024355.1_542-Desulfuromonas_sp._T3-0	382	0	2
##############################################
Desulfuromonas sp. T3	+	DFE_0462.hmm	NZ_AP024355.1_993-Desulfuromonas_sp._T3-8	298	9	3
Desulfuromonas sp. T3	+	DFE_0463.hmm	NZ_AP024355.1_994-Desulfuromonas_sp._T3-0	362	0	3
Desulfuromonas sp. T3	+	DFE_0461.hmm	NZ_AP024355.1_995-Desulfuromonas_sp._T3-8	332	8	3
Desulfuromonas sp. T3	+	DFE_0451.hmm	NZ_AP024355.1_996-Desulfuromonas_sp._T3-0	363	0	3
Desulfuromonas sp. T3	-	NZ_AP024355.1_997-Desulfuromonas_sp._T3-4	NZ_AP024355.1_997-Desulfuromonas_sp._T3-4	214	4	3
Desulfuromonas sp. T3	-	NZ_AP024355.1_998-Desulfuromonas_sp._T3-0	NZ_AP024355.1_998-Desulfuromonas_sp._T3-0	753	0	3
##############################################
Desulfuromonas sp. T3	-	NZ_AP024355.1_1052-Desulfuromonas_sp._T3-0	NZ_AP024355.1_1052-Desulfuromonas_sp._T3-0	269	0	8
Desulfuromonas sp. T3	+	DFE_0462.hmm	NZ_AP024355.1_1053-Desulfuromonas_sp._T3-8	305	9	8
Desulfuromonas sp. T3	+	DFE_0448.hmm	NZ_AP024355.1_1054-Desulfuromonas_sp._T3-12	265	14	8
Desulfuromonas sp. T3	+	DFE_0462.hmm	NZ_AP024355.1_1055-Desulfuromonas_sp._T3-12	578	12	8
Desulfuromonas sp. T3	+	DFE_0451.hmm	NZ_AP024355.1_1056-Desulfuromonas_sp._T3-0	355	0	8
Desulfuromonas sp. T3	-	NZ_AP024355.1_1057-Desulfuromonas_sp._T3-0	NZ_AP024355.1_1057-Desulfuromonas_sp._T3-0	667	0	8
Desulfuromonas sp. T3	+	DFE_0462.hmm	NZ_AP024355.1_1058-Desulfuromonas_sp._T3-5	192	5	8
Desulfuromonas sp. T3	+	DFE_0451.hmm	NZ_AP024355.1_1059-Desulfuromonas_sp._T3-0	375	0	8
Desulfuromonas sp. T3	+	DFE_0461.hmm	NZ_AP024355.1_1060-Desulfuromonas_sp._T3-14	451	15	8
Desulfuromonas sp. T3	-	NZ_AP024355.1_1061-Desulfuromonas_sp._T3-10	NZ_AP024355.1_1061-Desulfuromonas_sp._T3-10	790	10	8
Desulfuromonas sp. T3	-	NZ_AP024355.1_1062-Desulfuromonas_sp._T3-18	NZ_AP024355.1_1062-Desulfuromonas_sp._T3-18	1143	18	8
Desulfuromonas sp. T3	-	NZ_AP024355.1_1063-Desulfuromonas_sp._T3-4	NZ_AP024355.1_1063-Desulfuromonas_sp._T3-4	254	4	8
##############################################
Desulfuromonas sp. T3	-	NZ_AP024355.1_1065-Desulfuromonas_sp._T3-22	NZ_AP024355.1_1065-Desulfuromonas_sp._T3-22	1470	22	2
Desulfuromonas sp. T3	-	NZ_AP024355.1_1066-Desulfuromonas_sp._T3-4	NZ_AP024355.1_1066-Desulfuromonas_sp._T3-4	254	4	2
##############################################
Desulfuromonas sp. T3	-	NZ_AP024355.1_2602-Desulfuromonas_sp._T3-2	NZ_AP024355.1_2602-Desulfuromonas_sp._T3-2	440	2	6
Desulfuromonas sp. T3	-	NZ_AP024355.1_2603-Desulfuromonas_sp._T3-3	NZ_AP024355.1_2603-Desulfuromonas_sp._T3-3	314	3	6
Desulfuromonas sp. T3	-	NZ_AP024355.1_2604-Desulfuromonas_sp._T3-0	NZ_AP024355.1_2604-Desulfuromonas_sp._T3-0	1419	0	6
Desulfuromonas sp. T3	-	NZ_AP024355.1_2605-Desulfuromonas_sp._T3-0	NZ_AP024355.1_2605-Desulfuromonas_sp._T3-0	604	0	6
Desulfuromonas sp. T3	-	NZ_AP024355.1_2606-Desulfuromonas_sp._T3-0	NZ_AP024355.1_2606-Desulfuromonas_sp._T3-0	331	0	6
Desulfuromonas sp. T3	-	NZ_AP024355.1_2607-Desulfuromonas_sp._T3-0	NZ_AP024355.1_2607-Desulfuromonas_sp._T3-0	956	0	6
Desulfuromonas sp. T3	-	NZ_AP024355.1_2608-Desulfuromonas_sp._T3-4	NZ_AP024355.1_2608-Desulfuromonas_sp._T3-4	267	4	6
Desulfuromonas sp. T3	-	NZ_AP024355.1_2609-Desulfuromonas_sp._T3-37	NZ_AP024355.1_2609-Desulfuromonas_sp._T3-37	1834	44	6
Desulfuromonas sp. T3	-	NZ_AP024355.1_2610-Desulfuromonas_sp._T3-16	NZ_AP024355.1_2610-Desulfuromonas_sp._T3-16	2823	18	6
Desulfuromonas sp. T3	-	NZ_AP024355.1_2611-Desulfuromonas_sp._T3-22	NZ_AP024355.1_2611-Desulfuromonas_sp._T3-22	1563	27	6
Desulfuromonas sp. T3	-	NZ_AP024355.1_2612-Desulfuromonas_sp._T3-0	NZ_AP024355.1_2612-Desulfuromonas_sp._T3-0	248	0	6
Desulfuromonas sp. T3	-	NZ_AP024355.1_2613-Desulfuromonas_sp._T3-0	NZ_AP024355.1_2613-Desulfuromonas_sp._T3-0	452	0	6
##############################################
Desulfuromonas sp. T3	+	DFE_0449.hmm	NZ_AP024355.1_2960-Desulfuromonas_sp._T3-12	309	15	2
[truncated: 9,149 more rows]
