# Supplementary material for: Large-scale prediction of outer-membrane multiheme cytochromes uncovers hidden diversity of electroactive bacteria and underlying pathways
Source: Front Microbiol. 2024 Oct 1;15:1448685. doi: 10.3389/fmicb.2024.1448685 (PMC11475568; doi:10.3389/fmicb.2024.1448685)
Supplement: Supplementary file 2 [file Data_Sheet_2.csv]

assembly	name	locus	signal_peptide	hemes	annotation
GCA_000194625.1	Archaeoglobus veneficus SNP6	AEA46120.1	Y	5	hypothetical protein
GCA_000194625.1	Archaeoglobus veneficus SNP6	AEA46121.1	Y	5	hypothetical protein
GCA_000194625.1	Archaeoglobus veneficus SNP6	AEA46122.1	Y	4	hypothetical protein
##################################################
GCA_000194625.1	Archaeoglobus veneficus SNP6	AEA46384.1	N	2	hypothetical protein
GCA_000194625.1	Archaeoglobus veneficus SNP6	AEA46385.1	Y	10	hypothetical protein
GCA_000194625.1	Archaeoglobus veneficus SNP6	AEA46386.1	Y	4	hypothetical protein
##################################################
GCA_000194625.1	Archaeoglobus veneficus SNP6	AEA46498.1	Y	5	hypothetical protein
##################################################
GCA_000194625.1	Archaeoglobus veneficus SNP6	AEA46755.1	Y	9	hypothetical protein
GCA_000194625.1	Archaeoglobus veneficus SNP6	AEA46756.1	Y	3	hypothetical protein
GCA_000194625.1	Archaeoglobus veneficus SNP6	AEA46757.1	N	4	hypothetical protein
GCA_000194625.1	Archaeoglobus veneficus SNP6	AEA46758.1	Y	0	4Fe-4S ferredoxin iron-sulfur binding domain-containing protein
GCA_000194625.1	Archaeoglobus veneficus SNP6	AEA46759.1	Y	5	hypothetical protein
GCA_000194625.1	Archaeoglobus veneficus SNP6	AEA46760.1	Y	5	hypothetical protein
##################################################
********************************************************
GCA_000025505.1	Ferroglobus placidus DSM 10642	ADC64445.1	Y	8	conserved hypothetical protein
##################################################
GCA_000025505.1	Ferroglobus placidus DSM 10642	ADC64818.1	Y	0	4Fe-4S ferredoxin iron-sulfur binding domain protein
GCA_000025505.1	Ferroglobus placidus DSM 10642	ADC64819.1	Y	4	cytochrome c family protein
GCA_000025505.1	Ferroglobus placidus DSM 10642	ADC64820.1	N	8	conserved hypothetical protein
##################################################
GCA_000025505.1	Ferroglobus placidus DSM 10642	ADC64831.1	Y	6	hypothetical protein
##################################################
GCA_000025505.1	Ferroglobus placidus DSM 10642	ADC64839.1	Y	4	hypothetical protein
GCA_000025505.1	Ferroglobus placidus DSM 10642	ADC64840.1	Y	5	hypothetical protein
GCA_000025505.1	Ferroglobus placidus DSM 10642	ADC64841.1	Y	35	hypothetical protein
GCA_000025505.1	Ferroglobus placidus DSM 10642	ADC64842.1	Y	0	hypothetical protein
GCA_000025505.1	Ferroglobus placidus DSM 10642	ADC64843.1	Y	30	hypothetical protein
GCA_000025505.1	Ferroglobus placidus DSM 10642	ADC64844.1	Y	4	hypothetical protein
GCA_000025505.1	Ferroglobus placidus DSM 10642	ADC64845.1	Y	4	hypothetical protein
GCA_000025505.1	Ferroglobus placidus DSM 10642	ADC64846.1	Y	7	hypothetical protein
GCA_000025505.1	Ferroglobus placidus DSM 10642	ADC64847.1	Y	23	Carbohydrate-binding CenC domain protein
GCA_000025505.1	Ferroglobus placidus DSM 10642	ADC64848.1	Y	0	hypothetical protein
##################################################
GCA_000025505.1	Ferroglobus placidus DSM 10642	ADC64881.1	N	8	conserved hypothetical protein
GCA_000025505.1	Ferroglobus placidus DSM 10642	ADC64882.1	Y	6	polyheme membrane-associated cytochrome c
##################################################
GCA_000025505.1	Ferroglobus placidus DSM 10642	ADC65356.1	Y	8	conserved hypothetical protein
##################################################
GCA_000025505.1	Ferroglobus placidus DSM 10642	ADC65421.1	Y	4	cytochrome c family protein
GCA_000025505.1	Ferroglobus placidus DSM 10642	ADC65422.1	Y	0	4Fe-4S ferredoxin iron-sulfur binding domain protein
##################################################
GCA_000025505.1	Ferroglobus placidus DSM 10642	ADC65589.1	Y	0	4Fe-4S ferredoxin iron-sulfur binding domain protein
GCA_000025505.1	Ferroglobus placidus DSM 10642	ADC65590.1	Y	4	conserved hypothetical protein
##################################################
GCA_000025505.1	Ferroglobus placidus DSM 10642	ADC65956.1	Y	5	hypothetical protein
GCA_000025505.1	Ferroglobus placidus DSM 10642	ADC65957.1	Y	5	hypothetical protein
##################################################
GCA_000025505.1	Ferroglobus placidus DSM 10642	ADC66198.1	Y	5	hypothetical protein
GCA_000025505.1	Ferroglobus placidus DSM 10642	ADC66199.1	Y	0	4Fe-4S ferredoxin iron-sulfur binding domain protein
##################################################
GCA_000025505.1	Ferroglobus placidus DSM 10642	ADC66238.1	Y	12	conserved hypothetical protein
##################################################
********************************************************
GCA_001548915.1	candidate division MSBL1 archaeon SCGC-AAA259D14	KXA88858.1	Y	6	hypothetical protein
##################################################
********************************************************
GCA_000306725.1	Methanolobus psychrophilus R15	AFV23428.1	Y	6	hypothetical protein
##################################################
********************************************************
GCA_002898035.1	archaeon BMS3Bbin16	GBE56082.1	Y	4	hypothetical protein
##################################################
GCA_002898035.1	archaeon BMS3Bbin16	GBE56596.1	Y	4	hypothetical protein
##################################################
GCA_002898035.1	archaeon BMS3Bbin16	GBE56605.1	Y	5	hypothetical protein
GCA_002898035.1	archaeon BMS3Bbin16	GBE56606.1	Y	5	doubled CXXCH motif
##################################################
GCA_002898035.1	archaeon BMS3Bbin16	GBE56978.1	Y	5	hypothetical protein
##################################################
********************************************************
GCA_000017945.1	Ignicoccus hospitalis KIN4/I	ABU82134.1	Y	0	hypothetical protein
GCA_000017945.1	Ignicoccus hospitalis KIN4/I	ABU82135.1	Y	8	hypothetical protein
##################################################
GCA_000017945.1	Ignicoccus hospitalis KIN4/I	ABU82535.1	Y	8	hypothetical multiheme cytochrome
##################################################
********************************************************
GCA_004347825.1	Archaeoglobi archaeon	TDA27548.1	Y	5	hypothetical protein
##################################################
GCA_004347825.1	Archaeoglobi archaeon	TDA28818.1	Y	5	hypothetical protein
GCA_004347825.1	Archaeoglobi archaeon	TDA28819.1	Y	3	hypothetical protein
##################################################
GCA_004347825.1	Archaeoglobi archaeon	TDA29194.1	Y	8	hypothetical protein
##################################################
********************************************************
GCA_000789255.1	Geoglobus acetivorans	AIY89156.1	Y	12	Cytochrome c family protein
##################################################
GCA_000789255.1	Geoglobus acetivorans	AIY89158.1	Y	0	4Fe-4S ferredoxin iron-sulfur binding domain protein
GCA_000789255.1	Geoglobus acetivorans	AIY89159.1	Y	4	cytochrome c family protein
##################################################
GCA_000789255.1	Geoglobus acetivorans	AIY89360.1	Y	4	cytochrome c family protein
##################################################
GCA_000789255.1	Geoglobus acetivorans	AIY90401.1	N	5	hypothetical protein
GCA_000789255.1	Geoglobus acetivorans	AIY90402.1	Y	5	hypothetical protein
##################################################
GCA_000789255.1	Geoglobus acetivorans	AIY90868.1	Y	0	hypothetical protein
GCA_000789255.1	Geoglobus acetivorans	AIY90869.1	Y	7	cytochrome c family protein
GCA_000789255.1	Geoglobus acetivorans	AIY90870.1	Y	4	cytochrome c family protein
GCA_000789255.1	Geoglobus acetivorans	AIY90871.1	Y	10	cytochrome c family protein
GCA_000789255.1	Geoglobus acetivorans	AIY90872.1	Y	4	cytochrome c family protein
GCA_000789255.1	Geoglobus acetivorans	AIY90873.1	N	16	cytochrome c family protein
##################################################
********************************************************
GCA_004347865.1	Archaeoglobi archaeon	TDA29792.1	Y	8	hypothetical protein
##################################################
GCA_004347865.1	Archaeoglobi archaeon	TDA30432.1	Y	3	hypothetical protein
GCA_004347865.1	Archaeoglobi archaeon	TDA30433.1	Y	5	hypothetical protein
##################################################
********************************************************
GCA_000979975.1	Methanosarcina sp. 1.H.A.2.2	KKH45694.1	Y	5	hypothetical protein
##################################################
GCA_000979975.1	Methanosarcina sp. 1.H.A.2.2	KKH47958.1	Y	6	hypothetical protein
##################################################
********************************************************
GCA_002254825.2	Methanosarcinales archaeon ex4572_44	PHP45921.1	Y	4	hypothetical protein
##################################################
********************************************************
GCA_002926195.1	ANME-2 cluster archaeon HR1	PPA79562.1	Y	11	hypothetical protein
##################################################
GCA_002926195.1	ANME-2 cluster archaeon HR1	PPA80254.1	N	27	Class III cytochrome C family protein
GCA_002926195.1	ANME-2 cluster archaeon HR1	PPA80255.1	Y	8	hypothetical protein
##################################################
********************************************************
GCA_003649945.1	Thermoplasmata archaeon	RLF49033.1	N	2	hypothetical protein
GCA_003649945.1	Thermoplasmata archaeon	RLF49031.1	Y	16	hypothetical protein
GCA_003649945.1	Thermoplasmata archaeon	RLF49032.1	Y	0	hypothetical protein
##################################################
********************************************************
GCA_000765475.1	Methanococcoides methylutens	KGK98176.1	Y	6	hypothetical protein
##################################################
********************************************************
GCA_000979415.1	Methanosarcina sp. 2.H.T.1A.15	KKG21763.1	Y	0	membrane protein
GCA_000979415.1	Methanosarcina sp. 2.H.T.1A.15	KKG21764.1	Y	6	hypothetical protein
##################################################
********************************************************
GCA_002839545.1	Candidatus Methanoperedenaceae archaeon HGW-Methanoperedenaceae-1	PKL53346.1	Y	33	hypothetical protein
##################################################
GCA_002839545.1	Candidatus Methanoperedenaceae archaeon HGW-Methanoperedenaceae-1	PKL53513.1	Y	4	hypothetical protein
GCA_002839545.1	Candidatus Methanoperedenaceae archaeon HGW-Methanoperedenaceae-1	PKL53514.1	Y	0	hypothetical protein
GCA_002839545.1	Candidatus Methanoperedenaceae archaeon HGW-Methanoperedenaceae-1	PKL53515.1	Y	0	hypothetical protein
GCA_002839545.1	Candidatus Methanoperedenaceae archaeon HGW-Methanoperedenaceae-1	PKL53516.1	Y	12	hypothetical protein
##################################################
GCA_002839545.1	Candidatus Methanoperedenaceae archaeon HGW-Methanoperedenaceae-1	PKL53912.1	Y	69	hypothetical protein
##################################################
GCA_002839545.1	Candidatus Methanoperedenaceae archaeon HGW-Methanoperedenaceae-1	PKL54048.1	N	1	hypothetical protein
GCA_002839545.1	Candidatus Methanoperedenaceae archaeon HGW-Methanoperedenaceae-1	PKL54049.1	N	6	hypothetical protein
GCA_002839545.1	Candidatus Methanoperedenaceae archaeon HGW-Methanoperedenaceae-1	PKL54050.1	Y	6	hypothetical protein
##################################################
GCA_002839545.1	Candidatus Methanoperedenaceae archaeon HGW-Methanoperedenaceae-1	PKL54133.1	Y	13	hypothetical protein
GCA_002839545.1	Candidatus Methanoperedenaceae archaeon HGW-Methanoperedenaceae-1	PKL54134.1	N	6	hypothetical protein
##################################################
GCA_002839545.1	Candidatus Methanoperedenaceae archaeon HGW-Methanoperedenaceae-1	PKL54497.1	Y	7	hypothetical protein
##################################################
********************************************************
GCA_004211975.1	Methanosarcinales archaeon	RZN37860.1	Y	0	DUF120 domain-containing protein
GCA_004211975.1	Methanosarcinales archaeon	RZN37861.1	Y	4	hypothetical protein
GCA_004211975.1	Methanosarcinales archaeon	RZN37862.1	Y	6	hypothetical protein
##################################################
GCA_004211975.1	Methanosarcinales archaeon	RZN40957.1	Y	4	hypothetical protein
##################################################
GCA_004211975.1	Methanosarcinales archaeon	RZN43520.1	Y	0	DUF3344 domain-containing protein
GCA_004211975.1	Methanosarcinales archaeon	RZN43521.1	Y	4	hypothetical protein
GCA_004211975.1	Methanosarcinales archaeon	RZN43522.1	Y	0	hypothetical protein
##################################################
GCA_004211975.1	Methanosarcinales archaeon	RZN44090.1	Y	0	peptidase S8
GCA_004211975.1	Methanosarcinales archaeon	RZN44091.1	Y	8	hypothetical protein
##################################################
********************************************************
GCA_003651025.1	Thermoplasmata archaeon	RLF47401.1	Y	0	hypothetical protein
GCA_003651025.1	Thermoplasmata archaeon	RLF47402.1	Y	4	hypothetical protein
##################################################
********************************************************
GCA_002255135.1	Methanosarcinales archaeon ex4484_138	OYT63917.1	N	18	hypothetical protein
GCA_002255135.1	Methanosarcinales archaeon ex4484_138	OYT63918.1	Y	16	hypothetical protein
##################################################
GCA_002255135.1	Methanosarcinales archaeon ex4484_138	OYT63921.1	Y	4	hypothetical protein
##################################################
********************************************************
GCA_001775965.1	Candidatus Bathyarchaeota archaeon RBG_13_60_20	OGD55374.1	Y	12	hypothetical protein
GCA_001775965.1	Candidatus Bathyarchaeota archaeon RBG_13_60_20	OGD55375.1	N	10	hypothetical protein
##################################################
********************************************************
GCA_003194445.1	ANME-2 cluster archaeon	PXF56759.1	Y	16	hypothetical protein
##################################################
GCA_003194445.1	ANME-2 cluster archaeon	PXF60447.1	Y	0	hypothetical protein
GCA_003194445.1	ANME-2 cluster archaeon	PXF60448.1	Y	0	hypothetical protein
GCA_003194445.1	ANME-2 cluster archaeon	PXF60449.1	Y	0	hypothetical protein
GCA_003194445.1	ANME-2 cluster archaeon	PXF60450.1	Y	25	hypothetical protein
GCA_003194445.1	ANME-2 cluster archaeon	PXF60451.1	N	17	hypothetical protein
##################################################
GCA_003194445.1	ANME-2 cluster archaeon	PXF61130.1	Y	8	hypothetical protein
GCA_003194445.1	ANME-2 cluster archaeon	PXF61131.1	Y	0	hypothetical protein
GCA_003194445.1	ANME-2 cluster archaeon	PXF61132.1	Y	0	hypothetical protein
##################################################
GCA_003194445.1	ANME-2 cluster archaeon	PXF61242.1	Y	34	hypothetical protein
##################################################
GCA_003194445.1	ANME-2 cluster archaeon	PXF61375.1	Y	16	hypothetical protein
##################################################
********************************************************
GCA_001412615.1	Pyrodictium delaneyi	ALL00314.1	Y	8	hypothetical protein
##################################################
********************************************************
GCA_003661685.1	Candidatus Diapherotrites archaeon	RLG69846.1	Y	7	hypothetical protein
GCA_003661685.1	Candidatus Diapherotrites archaeon	RLG69847.1	Y	7	hypothetical protein
##################################################
********************************************************
GCA_002176885.1	archaeon D22	OVE75061.1	Y	5	hypothetical protein
##################################################
********************************************************
GCA_000025865.1	Methanohalophilus mahii DSM 5219	ADE36795.1	Y	8	hypothetical protein
##################################################
********************************************************
GCA_002067275.1	Methanomethylovorans sp. PtaU1.Bin093	OPY20671.1	Y	6	hypothetical protein
##################################################
********************************************************
GCA_003696825.1	Euryarchaeota archaeon	RMG29061.1	Y	4	cytochrome C554
GCA_003696825.1	Euryarchaeota archaeon	RMG29062.1	N	2	hypothetical protein
##################################################
GCA_003696825.1	Euryarchaeota archaeon	RMG30657.1	Y	5	hypothetical protein
##################################################
GCA_003696825.1	Euryarchaeota archaeon	RMG33285.1	Y	0	hypothetical protein
GCA_003696825.1	Euryarchaeota archaeon	RMG33286.1	Y	7	hypothetical protein
##################################################
GCA_003696825.1	Euryarchaeota archaeon	RMG38873.1	Y	14	hypothetical protein
##################################################
GCA_003696825.1	Euryarchaeota archaeon	RMG38872.1	Y	10	hypothetical protein
##################################################
********************************************************
GCA_002194565.1	Pyrodictium delaneyi	OWJ54380.1	Y	8	hypothetical protein
##################################################
********************************************************
GCA_003660825.1	Candidatus Pacearchaeota archaeon	RLG10888.1	Y	0	hypothetical protein
GCA_003660825.1	Candidatus Pacearchaeota archaeon	RLG10889.1	Y	16	hypothetical protein
GCA_003660825.1	Candidatus Pacearchaeota archaeon	RLG10890.1	Y	26	hypothetical protein
GCA_003660825.1	Candidatus Pacearchaeota archaeon	RLG10891.1	Y	0	hypothetical protein
GCA_003660825.1	Candidatus Pacearchaeota archaeon	RLG10892.1	Y	0	hypothetical protein
GCA_003660825.1	Candidatus Pacearchaeota archaeon	RLG10893.1	Y	0	hypothetical protein
##################################################
GCA_003660825.1	Candidatus Pacearchaeota archaeon	RLG11300.1	Y	10	hypothetical protein
GCA_003660825.1	Candidatus Pacearchaeota archaeon	RLG11301.1	Y	0	hypothetical protein
GCA_003660825.1	Candidatus Pacearchaeota archaeon	RLG11302.1	Y	0	hypothetical protein
GCA_003660825.1	Candidatus Pacearchaeota archaeon	RLG11303.1	Y	0	hypothetical protein
GCA_003660825.1	Candidatus Pacearchaeota archaeon	RLG11304.1	Y	0	hypothetical protein
GCA_003660825.1	Candidatus Pacearchaeota archaeon	RLG11305.1	Y	0	hypothetical protein
GCA_003660825.1	Candidatus Pacearchaeota archaeon	RLG11306.1	Y	0	hypothetical protein
GCA_003660825.1	Candidatus Pacearchaeota archaeon	RLG11307.1	N	5	hypothetical protein
##################################################
********************************************************
GCA_003649695.1	Thermoplasmata archaeon	RLF27457.1	Y	8	cytochrome C
##################################################
********************************************************
GCA_000979455.1	Methanosarcina sp. 2.H.T.1A.6	KKG23890.1	Y	6	hypothetical protein
GCA_000979455.1	Methanosarcina sp. 2.H.T.1A.6	KKG23891.1	Y	0	membrane protein
##################################################
********************************************************
GCA_003695745.1	Euryarchaeota archaeon	RMF89052.1	Y	5	hypothetical protein
##################################################
GCA_003695745.1	Euryarchaeota archaeon	RMF91055.1	Y	4	hypothetical protein
##################################################
********************************************************
GCA_001776015.1	Candidatus Bathyarchaeota archaeon RBG_16_57_9	OGD46590.1	Y	12	hypothetical protein
##################################################
********************************************************
GCA_003663055.1	Archaeoglobales archaeon	RLI85070.1	Y	5	hypothetical protein
##################################################
GCA_003663055.1	Archaeoglobales archaeon	RLI89314.1	Y	5	hypothetical protein
GCA_003663055.1	Archaeoglobales archaeon	RLI89315.1	Y	5	hypothetical protein
GCA_003663055.1	Archaeoglobales archaeon	RLI89316.1	Y	0	4Fe-4S dicluster domain-containing protein
##################################################
********************************************************
GCA_002762705.1	Candidatus Woesearchaeota archaeon CG11_big_fil_rev_8_21_14_0_20_43_8	PIN70772.1	Y	0	hypothetical protein
GCA_002762705.1	Candidatus Woesearchaeota archaeon CG11_big_fil_rev_8_21_14_0_20_43_8	PIN70773.1	Y	10	cystathionine beta-synthase
GCA_002762705.1	Candidatus Woesearchaeota archaeon CG11_big_fil_rev_8_21_14_0_20_43_8	PIN70774.1	N	3	hypothetical protein
GCA_002762705.1	Candidatus Woesearchaeota archaeon CG11_big_fil_rev_8_21_14_0_20_43_8	PIN70775.1	Y	0	hypothetical protein
##################################################
********************************************************
GCA_001766825.1	Candidatus Syntrophoarchaeum butanivorans	OFV65754.1	Y	5	multiheme cytochrome
##################################################
GCA_001766825.1	Candidatus Syntrophoarchaeum butanivorans	OFV66235.1	Y	3	multiheme cytochrome
GCA_001766825.1	Candidatus Syntrophoarchaeum butanivorans	OFV66236.1	Y	5	multiheme cytochrome
##################################################
GCA_001766825.1	Candidatus Syntrophoarchaeum butanivorans	OFV66647.1	Y	5	multiheme cyctochrome
##################################################
GCA_001766825.1	Candidatus Syntrophoarchaeum butanivorans	OFV67048.1	N	5	multiheme cytochrome
GCA_001766825.1	Candidatus Syntrophoarchaeum butanivorans	OFV67049.1	Y	9	multiheme cytochrome
##################################################
********************************************************
GCA_002723115.1	Euryarchaeota archaeon	MBM56384.1	Y	5	hypothetical protein
##################################################
********************************************************
GCA_001481685.1	Ignicoccus islandicus DSM 13165	ALU11777.1	Y	8	hypothetical protein
##################################################
GCA_001481685.1	Ignicoccus islandicus DSM 13165	ALU11878.1	Y	8	hydroxylamine oxidase
##################################################
********************************************************
GCA_003838235.1	Methanosalsum natronophilum	RQD85730.1	Y	7	methanogenesis multiheme c-type cytochrome
##################################################
********************************************************
GCA_000007345.1	Methanosarcina acetivorans C2A	AAM04099.1	Y	0	membrane protein
GCA_000007345.1	Methanosarcina acetivorans C2A	AAM04100.1	Y	6	predicted protein
##################################################
********************************************************
GCA_000234805.1	Pyrobaculum ferrireducens	AET33085.1	Y	8	hypothetical protein
##################################################
GCA_000234805.1	Pyrobaculum ferrireducens	AET33090.1	Y	8	hypothetical protein
##################################################
********************************************************
GCA_000979385.1	Methanosarcina sp. 2.H.A.1B.4	KKG09738.1	Y	6	hypothetical protein
##################################################
GCA_000979385.1	Methanosarcina sp. 2.H.A.1B.4	KKG12066.1	Y	5	hypothetical protein
##################################################
********************************************************
GCA_002897955.1	archaeon BMS3Bbin15	GBE54927.1	Y	0	hypothetical protein
GCA_002897955.1	archaeon BMS3Bbin15	GBE54928.1	Y	5	hypothetical protein
##################################################
********************************************************
GCA_003336485.1	Methanophagales archaeon	RCV62941.1	Y	0	hypothetical protein
GCA_003336485.1	Methanophagales archaeon	RCV62942.1	Y	5	hypothetical protein
GCA_003336485.1	Methanophagales archaeon	RCV62943.1	Y	0	hypothetical protein
GCA_003336485.1	Methanophagales archaeon	RCV62944.1	Y	4	hypothetical protein
##################################################
GCA_003336485.1	Methanophagales archaeon	RCV62947.1	Y	4	hypothetical protein
GCA_003336485.1	Methanophagales archaeon	RCV62948.1	Y	1	hypothetical protein
GCA_003336485.1	Methanophagales archaeon	RCV62949.1	Y	3	hypothetical protein
##################################################
GCA_003336485.1	Methanophagales archaeon	RCV63935.1	Y	5	hypothetical protein
GCA_003336485.1	Methanophagales archaeon	RCV63936.1	Y	5	hypothetical protein
##################################################
GCA_003336485.1	Methanophagales archaeon	RCV64472.1	Y	0	hypothetical protein
GCA_003336485.1	Methanophagales archaeon	RCV64473.1	Y	7	IPT/TIG domain-containing protein
##################################################
GCA_003336485.1	Methanophagales archaeon	RCV64611.1	Y	4	hypothetical protein
##################################################
********************************************************
GCA_001006045.1	Geoglobus ahangari	AKG92620.1	Y	4	hypothetical protein
##################################################
GCA_001006045.1	Geoglobus ahangari	AKG92363.1	Y	4	Cytochrome c7
GCA_001006045.1	Geoglobus ahangari	AKG92362.1	Y	0	tetrathionate reductase beta subunit
##################################################
GCA_001006045.1	Geoglobus ahangari	AKG92360.1	Y	12	Nitrate/TMAO reductase
##################################################
GCA_001006045.1	Geoglobus ahangari	AKG92149.1	Y	10	hypothetical protein
GCA_001006045.1	Geoglobus ahangari	AKG92148.1	Y	4	hypothetical protein
GCA_001006045.1	Geoglobus ahangari	AKG92147.1	Y	9	Cytochrome c3
GCA_001006045.1	Geoglobus ahangari	AKG92146.1	N	4	Cytochrome c7
GCA_001006045.1	Geoglobus ahangari	AKG92145.1	Y	5	hypothetical protein
GCA_001006045.1	Geoglobus ahangari	AKG92144.1	Y	0	hypothetical protein
GCA_001006045.1	Geoglobus ahangari	AKG92143.1	Y	4	hypothetical protein
##################################################
GCA_001006045.1	Geoglobus ahangari	AKG92138.1	Y	6	hypothetical protein
##################################################
GCA_001006045.1	Geoglobus ahangari	AKG91460.1	Y	5	hypothetical protein
GCA_001006045.1	Geoglobus ahangari	AKG91459.1	Y	5	hypothetical protein
##################################################
GCA_001006045.1	Geoglobus ahangari	AKG91443.1	Y	4	hypothetical protein
GCA_001006045.1	Geoglobus ahangari	AKG91442.1	Y	0	Fe-S-cluster-containing hydrogenase components 1
##################################################
GCA_001006045.1	Geoglobus ahangari	AKG91403.1	Y	0	Fe-S-cluster-containing hydrogenase components 1
GCA_001006045.1	Geoglobus ahangari	AKG91402.1	Y	4	cytochrome c family protein
GCA_001006045.1	Geoglobus ahangari	AKG91401.1	N	8	Seven times multi-heme cytochrome CxxCH
##################################################
GCA_001006045.1	Geoglobus ahangari	AKG91392.1	Y	8	Class III cytochrome C family
##################################################
********************************************************
GCA_003663465.1	Candidatus Aenigmarchaeota archaeon	RLJ09671.1	Y	7	cytochrome C
##################################################
********************************************************
GCA_000979425.1	Methanosarcina sp. 2.H.T.1A.3	KKG14758.1	Y	6	hypothetical protein
GCA_000979425.1	Methanosarcina sp. 2.H.T.1A.3	KKG14759.1	Y	0	membrane protein
##################################################
********************************************************
GCA_001317315.1	Candidatus Methanoperedens sp. BLZ1	KPQ41180.1	Y	11	hypothetical protein
##################################################
GCA_001317315.1	Candidatus Methanoperedens sp. BLZ1	KPQ41182.1	Y	4	hypothetical protein
GCA_001317315.1	Candidatus Methanoperedens sp. BLZ1	KPQ41183.1	Y	0	hypothetical protein
GCA_001317315.1	Candidatus Methanoperedens sp. BLZ1	KPQ41184.1	N	5	hypothetical protein
##################################################
GCA_001317315.1	Candidatus Methanoperedens sp. BLZ1	KPQ42833.1	Y	5	Doubled CXXCH motif protein
##################################################
GCA_001317315.1	Candidatus Methanoperedens sp. BLZ1	KPQ43689.1	N	11	hypothetical protein
GCA_001317315.1	Candidatus Methanoperedens sp. BLZ1	KPQ43690.1	N	18	Doubled CXXCH motif protein
GCA_001317315.1	Candidatus Methanoperedens sp. BLZ1	KPQ43691.1	Y	5	Immune inhibitor A peptidase M6
##################################################
GCA_001317315.1	Candidatus Methanoperedens sp. BLZ1	KPQ44057.1	Y	16	cysteine proteinase
##################################################
GCA_001317315.1	Candidatus Methanoperedens sp. BLZ1	KPQ44254.1	N	4	Cytochrome c-552
GCA_001317315.1	Candidatus Methanoperedens sp. BLZ1	KPQ44255.1	Y	4	cytochrome c-type protein NapC
##################################################
GCA_001317315.1	Candidatus Methanoperedens sp. BLZ1	KPQ44618.1	Y	7	cell surface protein
##################################################
GCA_001317315.1	Candidatus Methanoperedens sp. BLZ1	KPQ44884.1	Y	16	cytochrome c nitrite reductase pentaheme subunit
##################################################
GCA_001317315.1	Candidatus Methanoperedens sp. BLZ1	KPQ45394.1	Y	6	hypothetical protein
##################################################
GCA_001317315.1	Candidatus Methanoperedens sp. BLZ1	KPQ45396.1	Y	4	hypothetical protein
##################################################
********************************************************
GCA_003663025.1	Archaeoglobales archaeon	RLI85988.1	Y	5	hypothetical protein
GCA_003663025.1	Archaeoglobales archaeon	RLI85989.1	N	4	hypothetical protein
##################################################
********************************************************
GCA_002923215.1	archaeon BMS3Abin16	GBE17843.1	Y	5	hypothetical protein
##################################################
GCA_002923215.1	archaeon BMS3Abin16	GBE17845.1	Y	5	hypothetical protein
GCA_002923215.1	archaeon BMS3Abin16	GBE17846.1	Y	5	doubled CXXCH motif
##################################################
GCA_002923215.1	archaeon BMS3Abin16	GBE18664.1	Y	4	hypothetical protein
##################################################
GCA_002923215.1	archaeon BMS3Abin16	GBE19025.1	Y	5	hypothetical protein
GCA_002923215.1	archaeon BMS3Abin16	GBE19026.1	Y	5	doubled CXXCH motif
GCA_002923215.1	archaeon BMS3Abin16	GBE19027.1	Y	1	hypothetical protein
##################################################
********************************************************
GCA_001766815.1	Candidatus Syntrophoarchaeum caldarius	OFV67506.1	Y	5	conserved hypothetical protein%2C secreted
GCA_001766815.1	Candidatus Syntrophoarchaeum caldarius	OFV67507.1	Y	0	conserved hypothetical protein%2C membrane or secreted
##################################################
GCA_001766815.1	Candidatus Syntrophoarchaeum caldarius	OFV67845.1	Y	5	conserved hypothetical protein%2C secreted
GCA_001766815.1	Candidatus Syntrophoarchaeum caldarius	OFV67846.1	Y	9	conserved hypothetical protein%2C membrane or secreted
##################################################
GCA_001766815.1	Candidatus Syntrophoarchaeum caldarius	OFV67992.1	Y	5	conserved hypothetical protein%2C secreted
GCA_001766815.1	Candidatus Syntrophoarchaeum caldarius	OFV67993.1	N	17	Fibronectin type III domain protein
GCA_001766815.1	Candidatus Syntrophoarchaeum caldarius	OFV67994.1	Y	0	secreted protein containing Cellulosome anchoring protein%2C cohesin region domain protein
GCA_001766815.1	Candidatus Syntrophoarchaeum caldarius	OFV67995.1	Y	0	conserved hypothetical protein%2C secreted
##################################################
GCA_001766815.1	Candidatus Syntrophoarchaeum caldarius	OFV68274.1	Y	5	conserved hypothetical protein%2C membrane or secreted
##################################################
********************************************************
GCA_003672825.1	Candidatus Poseidoniales archaeon	DAC57287.1	Y	0	hypothetical protein
GCA_003672825.1	Candidatus Poseidoniales archaeon	DAC57288.1	Y	8	hypothetical protein
##################################################
GCA_003672825.1	Candidatus Poseidoniales archaeon	DAC61104.1	Y	8	ammonia-forming cytochrome c nitrite reductase subunit c552
GCA_003672825.1	Candidatus Poseidoniales archaeon	DAC61105.1	Y	0	hypothetical protein
##################################################
********************************************************
GCA_001914405.1	Candidatus Methanohalarchaeum thermophilum	OKY77667.1	Y	13	Multiheme cytochrome
##################################################
********************************************************
GCA_002839585.1	Methanomicrobiales archaeon HGW-Methanomicrobiales-5	PKL57869.1	Y	4	cytochrome c family protein
##################################################
********************************************************
GCA_003194435.1	Methanophagales archaeon	PXF50479.1	N	1	hypothetical protein
GCA_003194435.1	Methanophagales archaeon	PXF50480.1	Y	5	hypothetical protein
GCA_003194435.1	Methanophagales archaeon	PXF50481.1	Y	6	hypothetical protein
GCA_003194435.1	Methanophagales archaeon	PXF50482.1	Y	4	hypothetical protein
##################################################
GCA_003194435.1	Methanophagales archaeon	PXF52431.1	Y	4	hypothetical protein
GCA_003194435.1	Methanophagales archaeon	PXF52432.1	Y	0	hypothetical protein
##################################################
GCA_003194435.1	Methanophagales archaeon	PXF52444.1	N	1	aspartate-semialdehyde dehydrogenase
GCA_003194435.1	Methanophagales archaeon	PXF52445.1	Y	9	hypothetical protein
GCA_003194435.1	Methanophagales archaeon	PXF52446.1	Y	6	hypothetical protein
##################################################
GCA_003194435.1	Methanophagales archaeon	PXF53688.1	Y	5	hypothetical protein
##################################################
********************************************************
GCA_000013725.1	Methanococcoides burtonii DSM 6242	ABE52300.1	Y	6	protein containing signal peptide%2C multiheme cytochrome c-like region and nirT like region
##################################################
********************************************************
GCA_003662965.1	Archaeoglobales archaeon	RLI75140.1	Y	3	hypothetical protein
GCA_003662965.1	Archaeoglobales archaeon	RLI75141.1	Y	5	hypothetical protein
##################################################
********************************************************
GCA_004347845.1	Archaeoglobi archaeon	TDA26805.1	Y	8	hypothetical protein
##################################################
GCA_004347845.1	Archaeoglobi archaeon	TDA26916.1	Y	5	hypothetical protein
##################################################
GCA_004347845.1	Archaeoglobi archaeon	TDA27597.1	Y	3	hypothetical protein
GCA_004347845.1	Archaeoglobi archaeon	TDA27598.1	Y	5	hypothetical protein
##################################################
********************************************************
GCA_000194625	taxa	AEA46120.1	Y	5	hypothetical protein
GCA_000194625	taxa	AEA46121.1	Y	5	hypothetical protein
GCA_000194625	taxa	AEA46122.1	Y	4	hypothetical protein
##################################################
GCA_000194625	taxa	AEA46384.1	N	2	hypothetical protein
GCA_000194625	taxa	AEA46385.1	Y	10	hypothetical protein
GCA_000194625	taxa	AEA46386.1	Y	4	hypothetical protein
##################################################
GCA_000194625	taxa	AEA46498.1	Y	5	hypothetical protein
##################################################
GCA_000194625	taxa	AEA46755.1	Y	9	hypothetical protein
GCA_000194625	taxa	AEA46756.1	Y	3	hypothetical protein
GCA_000194625	taxa	AEA46757.1	N	4	hypothetical protein
GCA_000194625	taxa	AEA46758.1	Y	0	4Fe-4S ferredoxin iron-sulfur binding domain-containing protein
GCA_000194625	taxa	AEA46759.1	Y	5	hypothetical protein
GCA_000194625	taxa	AEA46760.1	Y	5	hypothetical protein
##################################################
********************************************************
GCA_003661005.1	Methanosarcinales archaeon	RLG19317.1	Y	4	hypothetical protein
##################################################
GCA_003661005.1	Methanosarcinales archaeon	RLG20299.1	Y	0	hypothetical protein
GCA_003661005.1	Methanosarcinales archaeon	RLG20300.1	Y	5	hypothetical protein
##################################################
GCA_003661005.1	Methanosarcinales archaeon	RLG23275.1	Y	6	hypothetical protein
##################################################
GCA_003661005.1	Methanosarcinales archaeon	RLG25323.1	Y	7	cytochrome C
##################################################
********************************************************
GCA_000008665.1	Archaeoglobus fulgidus DSM 4304	AAB90019.1	N	1	predicted coding region AF_1236
GCA_000008665.1	Archaeoglobus fulgidus DSM 4304	AAB90018.1	Y	5	predicted coding region AF_1237
##################################################
********************************************************
GCA_003660845.1	Candidatus Pacearchaeota archaeon	RLG13986.1	Y	26	hypothetical protein
GCA_003660845.1	Candidatus Pacearchaeota archaeon	RLG13987.1	Y	16	hypothetical protein
GCA_003660845.1	Candidatus Pacearchaeota archaeon	RLG13988.1	Y	0	hypothetical protein
GCA_003660845.1	Candidatus Pacearchaeota archaeon	RLG13989.1	N	2	hypothetical protein
##################################################
********************************************************
GCA_003662985.1	Archaeoglobales archaeon	RLI81444.1	N	4	cytochrome C
GCA_003662985.1	Archaeoglobales archaeon	RLI81445.1	Y	3	hypothetical protein
GCA_003662985.1	Archaeoglobales archaeon	RLI81446.1	Y	5	hypothetical protein
##################################################
********************************************************
GCA_002254785.1	ANME-1 cluster archaeon ex4572_4	OYT64739.1	Y	4	hypothetical protein
##################################################
********************************************************
GCA_003650575.1	Candidatus Woesearchaeota archaeon	RLE41793.1	Y	9	hypothetical protein
GCA_003650575.1	Candidatus Woesearchaeota archaeon	RLE41794.1	N	4	hypothetical protein
##################################################
********************************************************
GCA_004212095.1	Methanosarcinales archaeon	RZN15544.1	Y	5	hypothetical protein
GCA_004212095.1	Methanosarcinales archaeon	RZN15545.1	Y	4	hypothetical protein
##################################################
GCA_004212095.1	Methanosarcinales archaeon	RZN15551.1	Y	33	hypothetical protein
GCA_004212095.1	Methanosarcinales archaeon	RZN15552.1	N	2	hypothetical protein
GCA_004212095.1	Methanosarcinales archaeon	RZN15553.1	Y	3	hypothetical protein
##################################################
********************************************************
GCA_003661405.1	Candidatus Hydrothermarchaeota archaeon	RLG56218.1	Y	5	hypothetical protein
##################################################
GCA_003661405.1	Candidatus Hydrothermarchaeota archaeon	RLG57687.1	Y	0	molybdopterin oxidoreductase
GCA_003661405.1	Candidatus Hydrothermarchaeota archaeon	RLG57688.1	Y	0	hypothetical protein
GCA_003661405.1	Candidatus Hydrothermarchaeota archaeon	RLG57689.1	Y	5	hypothetical protein
##################################################
GCA_003661405.1	Candidatus Hydrothermarchaeota archaeon	RLG59728.1	Y	4	hypothetical protein
GCA_003661405.1	Candidatus Hydrothermarchaeota archaeon	RLG59729.1	Y	7	hypothetical protein
##################################################
********************************************************
GCA_002686515.1	Candidatus Woesearchaeota archaeon	MAG62366.1	Y	5	hypothetical protein
GCA_002686515.1	Candidatus Woesearchaeota archaeon	MAG62367.1	Y	0	hypothetical protein
##################################################
GCA_002686515.1	Candidatus Woesearchaeota archaeon	MAG64158.1	Y	5	hypothetical protein
##################################################
********************************************************
GCA_000979475.1	Methanosarcina sp. 2.H.T.1A.8	KKG26471.1	Y	0	membrane protein
GCA_000979475.1	Methanosarcina sp. 2.H.T.1A.8	KKG26472.1	Y	6	hypothetical protein
##################################################
********************************************************
GCA_003336385.2	ANME-2 cluster archaeon	KAB3547570.1	Y	6	hypothetical protein
##################################################
GCA_003336385.2	ANME-2 cluster archaeon	KAB3547768.1	Y	16	hypothetical protein
##################################################
********************************************************
GCA_003104905.1	Candidatus Methanoperedenaceae archaeon	PWB49303.1	Y	17	hypothetical protein
##################################################
GCA_003104905.1	Candidatus Methanoperedenaceae archaeon	PWB49352.1	Y	28	hypothetical protein
##################################################
GCA_003104905.1	Candidatus Methanoperedenaceae archaeon	PWB53403.1	Y	4	hypothetical protein
GCA_003104905.1	Candidatus Methanoperedenaceae archaeon	PWB53404.1	Y	6	hypothetical protein
##################################################
GCA_003104905.1	Candidatus Methanoperedenaceae archaeon	PWB53436.1	Y	4	hypothetical protein
##################################################
GCA_003104905.1	Candidatus Methanoperedenaceae archaeon	PWB54714.1	Y	0	hypothetical protein
GCA_003104905.1	Candidatus Methanoperedenaceae archaeon	PWB54715.1	N	8	hypothetical protein
GCA_003104905.1	Candidatus Methanoperedenaceae archaeon	PWB54716.1	Y	24	hypothetical protein
GCA_003104905.1	Candidatus Methanoperedenaceae archaeon	PWB54717.1	N	8	hypothetical protein
GCA_003104905.1	Candidatus Methanoperedenaceae archaeon	PWB54718.1	Y	8	hypothetical protein
GCA_003104905.1	Candidatus Methanoperedenaceae archaeon	PWB54719.1	Y	8	hypothetical protein
##################################################
GCA_003104905.1	Candidatus Methanoperedenaceae archaeon	PWB54735.1	Y	16	hypothetical protein
##################################################
GCA_003104905.1	Candidatus Methanoperedenaceae archaeon	PWB55565.1	Y	0	hypothetical protein
GCA_003104905.1	Candidatus Methanoperedenaceae archaeon	PWB55566.1	Y	0	hypothetical protein
GCA_003104905.1	Candidatus Methanoperedenaceae archaeon	PWB55567.1	Y	13	hypothetical protein
GCA_003104905.1	Candidatus Methanoperedenaceae archaeon	PWB55568.1	N	13	hypothetical protein
GCA_003104905.1	Candidatus Methanoperedenaceae archaeon	PWB55569.1	N	13	hypothetical protein
GCA_003104905.1	Candidatus Methanoperedenaceae archaeon	PWB55570.1	N	14	hypothetical protein
GCA_003104905.1	Candidatus Methanoperedenaceae archaeon	PWB55571.1	Y	15	hypothetical protein
##################################################
GCA_003104905.1	Candidatus Methanoperedenaceae archaeon	PWB56911.1	Y	12	hypothetical protein
GCA_003104905.1	Candidatus Methanoperedenaceae archaeon	PWB56912.1	Y	0	hypothetical protein
GCA_003104905.1	Candidatus Methanoperedenaceae archaeon	PWB56913.1	Y	4	hypothetical protein
##################################################
GCA_003104905.1	Candidatus Methanoperedenaceae archaeon	PWB56918.1	Y	25	hypothetical protein
##################################################
GCA_003104905.1	Candidatus Methanoperedenaceae archaeon	PWB56925.1	Y	17	hypothetical protein
GCA_003104905.1	Candidatus Methanoperedenaceae archaeon	PWB56926.1	N	6	hypothetical protein
##################################################
GCA_003104905.1	Candidatus Methanoperedenaceae archaeon	PWB56930.1	Y	6	hypothetical protein
##################################################
GCA_003104905.1	Candidatus Methanoperedenaceae archaeon	PWB56937.1	Y	8	hypothetical protein
GCA_003104905.1	Candidatus Methanoperedenaceae archaeon	PWB56938.1	Y	0	peptidase S8
GCA_003104905.1	Candidatus Methanoperedenaceae archaeon	PWB56939.1	Y	8	hypothetical protein
GCA_003104905.1	Candidatus Methanoperedenaceae archaeon	PWB56940.1	Y	0	hypothetical protein
##################################################
********************************************************
GCA_003820275.1	Euryarchaeota archaeon	RPJ50389.1	Y	10	DmsE family decaheme c-type cytochrome
GCA_003820275.1	Euryarchaeota archaeon	RPJ50390.1	N	10	OmcA/MtrC family decaheme c-type cytochrome
##################################################
********************************************************
GCA_000979295.1	Methanosarcina sp. 1.H.T.1A.1	KKH92229.1	Y	6	hypothetical protein
##################################################
GCA_000979295.1	Methanosarcina sp. 1.H.T.1A.1	KKH97247.1	Y	5	hypothetical protein
##################################################
********************************************************
GCA_003194425.1	Methanophagales archaeon	PXF50406.1	Y	4	hypothetical protein
##################################################
GCA_003194425.1	Methanophagales archaeon	PXF50408.1	N	1	hypothetical protein
GCA_003194425.1	Methanophagales archaeon	PXF50409.1	Y	9	hypothetical protein
##################################################
GCA_003194425.1	Methanophagales archaeon	PXF51502.1	Y	4	hypothetical protein
##################################################
********************************************************
GCA_000685155.1	Candidatus Methanoperedens nitroreducens	KCZ70396.1	Y	4	cytochrome c nitrate reductase%2C small subunit
GCA_000685155.1	Candidatus Methanoperedens nitroreducens	KCZ70397.1	N	4	formate-dependent nitrite reductase%2C periplasmic cytochrome c552 subunit
##################################################
GCA_000685155.1	Candidatus Methanoperedens nitroreducens	KCZ70628.1	Y	16	formate-dependent nitrite reductase%2C periplasmic cytochrome c552 subunit
##################################################
GCA_000685155.1	Candidatus Methanoperedens nitroreducens	KCZ70798.1	N	1	hypothetical protein
GCA_000685155.1	Candidatus Methanoperedens nitroreducens	KCZ70799.1	Y	5	hypothetical protein
##################################################
GCA_000685155.1	Candidatus Methanoperedens nitroreducens	KCZ70802.1	Y	5	hypothetical protein
GCA_000685155.1	Candidatus Methanoperedens nitroreducens	KCZ70803.1	N	6	hypothetical protein
##################################################
GCA_000685155.1	Candidatus Methanoperedens nitroreducens	KCZ70805.1	Y	4	hypothetical protein
##################################################
GCA_000685155.1	Candidatus Methanoperedens nitroreducens	KCZ70808.1	Y	8	hypothetical protein
##################################################
GCA_000685155.1	Candidatus Methanoperedens nitroreducens	KCZ70811.1	N	12	hypothetical protein
GCA_000685155.1	Candidatus Methanoperedens nitroreducens	KCZ70812.1	Y	13	hypothetical protein
GCA_000685155.1	Candidatus Methanoperedens nitroreducens	KCZ70813.1	N	12	hypothetical protein
GCA_000685155.1	Candidatus Methanoperedens nitroreducens	KCZ70814.1	N	3	hypothetical protein
GCA_000685155.1	Candidatus Methanoperedens nitroreducens	KCZ70815.1	N	5	hypothetical protein
GCA_000685155.1	Candidatus Methanoperedens nitroreducens	KCZ70816.1	Y	2	hypothetical protein
GCA_000685155.1	Candidatus Methanoperedens nitroreducens	KCZ70817.1	Y	0	hypothetical protein
##################################################
GCA_000685155.1	Candidatus Methanoperedens nitroreducens	KCZ70823.1	Y	6	hypothetical protein
##################################################
GCA_000685155.1	Candidatus Methanoperedens nitroreducens	KCZ73594.1	Y	0	dehydrogenase of unknown specificity%2C short-chain alcohol dehydrogenase like
GCA_000685155.1	Candidatus Methanoperedens nitroreducens	KCZ73595.1	N	5	hypothetical protein
GCA_000685155.1	Candidatus Methanoperedens nitroreducens	KCZ73596.1	Y	0	subtilisin-like serine protease
GCA_000685155.1	Candidatus Methanoperedens nitroreducens	KCZ73597.1	Y	8	IPT/TIG domain-containing protein
GCA_000685155.1	Candidatus Methanoperedens nitroreducens	KCZ73598.1	Y	6	hypothetical protein
##################################################
********************************************************
